# Supplementary material for: Diaqua­bis­(2-bromo­benzoato-κO)bis­(N,N-diethyl­nicotinamide-κN 1)cobalt(II)
Source: Acta Crystallogr Sect E Struct Rep Online. 2010 Aug 18;66(Pt 9):m1132–3. doi: 10.1107/S1600536810032630 (PMC3007909; doi:10.1107/S1600536810032630)
Supplement: Supplementary file 2 [file e-66-m1132-Isup2.hkl]

#
# h,k,l, Fc-squared, Fo-squared, sigma(Fo-squared) and status flag
#
data_I
_shelx_title ' el14 in P 21/n'
_shelx_refln_list_code          4
_shelx_F_calc_maximum      226.82
_exptl_crystal_F_000       865.84
_reflns_d_resolution_high  0.7465
 
loop_
 _symmetry_equiv_pos_as_xyz
 'x, y, z'
 '-x+1/2, y+1/2, -z+1/2'
 '-x, -y, -z'
 'x-1/2, -y-1/2, z-1/2'
 
_cell_length_a    13.0106
_cell_length_b    10.3513
_cell_length_c    14.9580
_cell_angle_alpha  90.000
_cell_angle_beta  114.311
_cell_angle_gamma  90.000
 
_shelx_F_squared_multiplier     1.000
 
loop_
 _refln_index_h
 _refln_index_k
 _refln_index_l
 _refln_F_squared_calc
 _refln_F_squared_meas
 _refln_F_squared_sigma
 _refln_observed_status
   2   0   0      103.16      135.73      5.94 o
   4   0   0      254.88      227.18      7.54 o
   6   0   0    10296.18    10189.77    119.67 o
   8   0   0     1147.01     1229.58     28.11 o
  10   0   0      758.19      729.61     22.69 o
  12   0   0     1900.13     1891.38     42.27 o
  14   0   0      195.05      209.88     20.84 o
   1   1   0      546.00      703.23      8.50 o
   2   1   0     3438.36     3572.46     34.59 o
   3   1   0     6123.72     6176.40     53.28 o
   4   1   0     4773.26     4784.14     42.73 o
   5   1   0      833.51      919.65     12.72 o
   6   1   0       17.34       21.97      4.59 o
   7   1   0     4210.03     4160.78     38.40 o
   8   1   0      183.75      170.87      7.84 o
   9   1   0     7183.31     7153.35     68.78 o
  10   1   0     5291.35     5324.82     56.40 o
  11   1   0     1824.92     1786.38     35.23 o
  12   1   0     2869.13     2839.56     38.54 o
  13   1   0      138.23      139.45     13.07 o
  14   1   0       60.16       55.46     12.94 o
  15   1   0      209.97      220.74     16.08 o
   0   2   0     5135.69     5374.17    109.73 o
   1   2   0    22536.70    23191.85    266.53 o
   2   2   0    27888.42    29194.74    338.31 o
   3   2   0      111.35      175.25      5.76 o
   4   2   0     8922.51     9343.79     83.92 o
   5   2   0       71.41       54.84      4.39 o
   6   2   0      134.02       88.48      5.36 o
   7   2   0     9894.02     9867.64     87.09 o
   8   2   0     1703.61     1669.09     22.30 o
   9   2   0     2188.42     2157.76     26.57 o
  10   2   0     1359.26     1327.05     20.56 o
  11   2   0      527.58      523.62     18.24 o
  12   2   0      292.10      282.69     13.64 o
  13   2   0      692.70      662.99     21.14 o
  14   2   0      117.87      130.39     13.67 o
  15   2   0      251.57      239.18     15.68 o
   1   3   0     2611.31     2647.67     37.07 o
   2   3   0     5425.14     5615.88     75.22 o
   3   3   0      224.46      232.91      8.28 o
   4   3   0      402.96      438.67     11.79 o
   5   3   0     7690.57     7676.03     86.96 o
   6   3   0      585.72      641.67     16.76 o
   7   3   0       18.50       30.43      6.34 o
   8   3   0       48.16       59.86      5.87 o
   9   3   0      774.92      782.29     15.30 o
  10   3   0     2687.49     2590.13     33.68 o
  11   3   0     4645.50     4771.31     52.19 o
  12   3   0       91.50       79.79     12.63 o
  13   3   0      144.71      137.52     14.66 o
  14   3   0       73.94       53.83     14.45 o
  15   3   0       35.36       18.64     15.12 o
   0   4   0     4926.80     5191.74    110.30 o
   1   4   0       45.34       67.43      5.24 o
   2   4   0    10021.72    10089.50    132.18 o
   3   4   0     5032.70     5535.15     83.23 o
   4   4   0     9466.24     9618.85    117.48 o
   5   4   0     2878.88     3106.55     59.93 o
   6   4   0       22.27       21.88      8.11 o
   7   4   0     2216.68     2309.15     35.85 o
   8   4   0     6664.85     6704.82     79.93 o
   9   4   0      291.06      294.24     15.16 o
  10   4   0      627.80      675.64     18.77 o
  11   4   0        4.77      -10.42     10.42 o
  12   4   0      118.17       74.32     15.72 o
  13   4   0       88.75      109.44     17.81 o
  14   4   0      961.70     1007.73     33.71 o
  15   4   0      121.66      133.55     26.68 o
   1   5   0     1310.64     1323.76     21.30 o
   2   5   0    11322.60    12204.01    160.18 o
   3   5   0      155.74      150.07      9.36 o
   4   5   0     6150.26     6018.59     84.58 o
   5   5   0      464.44      444.51     15.30 o
   6   5   0      407.26      424.74     16.27 o
   7   5   0       29.20       41.07     10.33 o
   8   5   0     2690.49     2667.91     47.03 o
   9   5   0        0.01       -3.10     11.26 o
  10   5   0      154.46      160.03     17.29 o
  11   5   0     2157.22     2011.01     45.40 o
  12   5   0     1814.95     1942.69     47.51 o
  13   5   0      496.83      560.51     29.55 o
  14   5   0       11.49        7.77     23.03 o
   0   6   0     6454.07     6108.94    162.74 o
   1   6   0     4169.73     4316.21     56.44 o
   2   6   0       66.25       67.65      7.30 o
   3   6   0      255.45      291.29     12.79 o
   4   6   0     1327.75     1326.78     29.74 o
   5   6   0     1173.99     1151.12     32.36 o
   6   6   0     3392.05     3236.81     58.72 o
   7   6   0     4775.13     4669.23    108.07 o
   8   6   0       16.11        2.11     14.53 o
   9   6   0     1766.79     1659.24     89.91 o
  10   6   0     2274.56     2215.18     90.70 o
  11   6   0      302.25      247.02     26.47 o
  12   6   0      678.40      677.94     38.11 o
  13   6   0      417.15      388.08     33.45 o
  14   6   0       29.23       26.61     22.58 o
   1   7   0        3.21       -5.87      7.21 o
   2   7   0      172.76      176.90     10.22 o
   3   7   0     7494.56     7544.76    114.11 o
   4   7   0      224.14      238.37     15.36 o
   5   7   0     3941.22     3911.77     68.20 o
   6   7   0      998.16      963.20     28.69 o
   7   7   0      241.47      273.10     25.22 o
   8   7   0       64.50       53.23     21.69 o
   9   7   0     3269.63     3213.16     89.26 o
  10   7   0       39.07       29.83     20.08 o
  11   7   0      110.77      126.83     25.15 o
  12   7   0       18.19       -0.31     23.75 o
  13   7   0      938.03      857.53     45.05 o
   0   8   0     6895.47     6721.59    121.14 o
   1   8   0      475.91      482.36     17.05 o
   2   8   0       10.76        5.51      9.11 o
   3   8   0      451.22      439.61     17.23 o
   4   8   0       85.49       78.41     11.57 o
   5   8   0      816.52      828.34     34.05 o
   6   8   0     5740.25     5602.11    129.81 o
   7   8   0     2916.00     2884.65     79.54 o
   8   8   0        5.30       -3.77     19.92 o
   9   8   0      695.48      681.98     42.10 o
  10   8   0      241.66      215.11     25.16 o
  11   8   0       12.71       -9.49     22.73 o
  12   8   0      919.86      941.71     62.91 o
   1   9   0      447.92      419.88     17.56 o
   2   9   0     1391.86     1412.52     34.19 o
   3   9   0      243.67      256.48     17.48 o
   4   9   0     1599.03     1701.06    101.27 o
   5   9   0      758.10      750.44     38.62 o
   6   9   0       55.48       53.74     39.79 o
   7   9   0      183.39      179.29     41.44 o
   8   9   0       25.89        1.17     23.88 o
   9   9   0      109.91       87.16     27.91 o
  10   9   0      633.46      703.01     39.23 o
  11   9   0      548.81      634.89     38.86 o
  12   9   0      406.36      466.65     63.94 o
   0  10   0     1567.44     1481.13     44.82 o
   1  10   0      259.96      229.97     14.31 o
   2  10   0     2187.64     2200.99     65.01 o
   3  10   0      128.44       96.80     21.54 o
   4  10   0      650.48      669.93     38.03 o
   5  10   0      141.99      192.00     31.56 o
   6  10   0      124.94      225.41     29.30 o
   7  10   0      134.86      157.31     27.56 o
   8  10   0     1569.15     1548.26    138.31 o
   9  10   0        7.29        0.23     26.57 o
  10  10   0      143.27      102.06     31.80 o
   1  11   0      255.70      271.04     19.78 o
   2  11   0        2.70       11.05     16.78 o
   3  11   0       52.36       46.32     22.31 o
   4  11   0      282.47      290.36     30.45 o
   5  11   0      759.08      898.56     45.79 o
   6  11   0        5.05       13.88     24.44 o
   7  11   0      252.72      263.43     45.56 o
   8  11   0       12.28        2.08     26.97 o
   9  11   0       74.68       57.38     30.45 o
   0  12   0      182.33      176.80     30.19 o
   1  12   0     2122.03     2030.40     54.50 o
   2  12   0      349.72      319.99     26.81 o
   3  12   0       33.27       15.67     19.21 o
   4  12   0      419.00      401.57     35.71 o
   5  12   0        9.82       -4.47     24.44 o
   6  12   0       23.58       27.58     27.16 o
   7  12   0      533.82      481.91     60.38 o
 -15   0   1     2145.33     2149.25     61.23 o
 -13   0   1     1111.45     1078.95     32.93 o
 -11   0   1     1647.91     1632.62     36.14 o
  -9   0   1    13211.85    13369.26    171.47 o
  -7   0   1      168.05      210.67     10.88 o
  -5   0   1      895.04      840.16     15.31 o
  -3   0   1     7064.40     7141.33     82.08 o
  -1   0   1     3263.08     3438.27     49.19 o
   1   0   1    23570.72    24515.21    338.61 o
   3   0   1     5679.77     5791.60     75.24 o
   5   0   1     8493.30     8542.31    111.23 o
   7   0   1     3207.40     3054.87     42.62 o
   9   0   1     6133.06     6034.98    101.41 o
  11   0   1      331.88      335.38     27.65 o
  13   0   1     1841.02     1961.48     45.55 o
  15   0   1      170.77      150.57     21.76 o
 -16   1   1       48.03       42.22     15.96 o
 -15   1   1      172.90      170.04     15.51 o
 -14   1   1      138.43      144.63     15.14 o
 -13   1   1      486.70      480.90     17.06 o
 -12   1   1      412.13      398.55     21.96 o
 -11   1   1      125.84      120.67     10.24 o
 -10   1   1        1.27        3.21      7.71 o
  -9   1   1      149.05      134.90      9.09 o
  -8   1   1      596.76      622.32     12.32 o
  -7   1   1     2728.88     2576.05     25.80 o
  -6   1   1     6014.53     6113.47     52.47 o
  -5   1   1     3394.98     3192.47     28.84 o
  -4   1   1     9641.39     9846.59    127.72 o
  -3   1   1     7367.21     7771.25     66.10 o
  -2   1   1     3619.88     3870.98     42.79 o
  -1   1   1     7535.56     7659.94     83.29 o
   0   1   1    18040.52    18731.19    198.08 o
   1   1   1     4034.93     4065.32     38.74 o
   2   1   1     2792.24     2852.62     26.68 o
   3   1   1    10024.27    10346.91     91.94 o
   4   1   1     8255.18     8288.51     71.75 o
   5   1   1     2677.23     2901.76     28.55 o
   6   1   1    12103.46    12327.23    106.66 o
   7   1   1     5634.36     5642.40     52.70 o
   8   1   1     1027.79     1040.91     16.02 o
   9   1   1      616.09      620.11     14.37 o
  10   1   1     3184.65     3240.15     37.13 o
  11   1   1        1.45       -8.77      8.77 o
  12   1   1      716.81      722.14     19.54 o
  13   1   1      797.40      818.56     21.56 o
  14   1   1        6.47       13.00     12.56 o
  15   1   1      109.23       97.05     14.76 o
 -16   2   1      840.40      840.88     42.23 o
 -15   2   1      419.53      442.45     17.89 o
 -14   2   1      170.26      169.46     13.79 o
 -13   2   1      253.84      235.39     16.20 o
 -12   2   1     1758.48     1783.01     29.72 o
 -11   2   1     2189.55     2145.90     29.05 o
 -10   2   1     1767.64     1699.17     27.58 o
  -9   2   1      515.78      542.16     13.76 o
  -8   2   1     2808.83     2783.91     29.31 o
  -7   2   1      302.70      311.38      8.40 o
  -6   2   1      119.13       80.95      5.12 o
  -5   2   1     7159.06     7534.85     65.90 o
  -4   2   1    22320.02    23461.44    231.87 o
  -3   2   1      839.88      808.90     14.19 o
  -2   2   1     7718.88     7545.82    110.74 o
  -1   2   1     7973.98     8346.48    123.43 o
   0   2   1     9442.00     9707.63    103.93 o
   1   2   1    12420.41    12730.71    162.54 o
   2   2   1     6830.39     6839.47     86.60 o
   3   2   1     5002.32     5134.88     50.19 o
   4   2   1     6780.56     6755.43     61.90 o
   5   2   1     2427.89     2343.54     24.92 o
   6   2   1      973.74      935.91     13.98 o
   7   2   1      141.19      124.04      7.35 o
   8   2   1       21.59       25.87      6.59 o
   9   2   1        2.32       -7.24      7.24 o
  10   2   1      757.31      741.66     16.73 o
  11   2   1     1762.01     1762.56     28.93 o
  12   2   1      972.93      997.81     21.88 o
  13   2   1      270.26      264.86     14.71 o
  14   2   1      550.64      599.28     19.49 o
  15   2   1        2.69        3.18     17.10 o
 -15   3   1        8.44      -14.54     14.54 o
 -14   3   1     1287.24     1338.01     29.72 o
 -13   3   1       65.29       73.93     13.81 o
 -12   3   1      960.68      944.97     20.30 o
 -11   3   1        4.46        5.99      7.94 o
 -10   3   1      109.43      121.13      8.55 o
  -9   3   1        3.01        4.68      6.35 o
  -8   3   1      934.03      909.67     14.55 o
  -7   3   1      538.19      550.88     12.26 o
  -6   3   1      989.80      934.49     14.47 o
  -5   3   1     3744.81     4031.85     61.50 o
  -4   3   1    10774.09    10712.87    129.10 o
  -3   3   1        8.96       16.81      4.80 o
  -2   3   1    12133.16    12972.05    167.51 o
  -1   3   1     3553.84     3736.56     55.94 o
   0   3   1     4386.69     4532.27     59.97 o
   1   3   1      315.71      260.00      9.45 o
   2   3   1    15855.69    15771.64    202.71 o
   3   3   1    10388.24    10923.21    130.67 o
   4   3   1     8206.82     8721.10     96.96 o
   5   3   1       43.26       45.28      4.92 o
   6   3   1     1951.45     2157.06     33.74 o
   7   3   1     2327.58     2183.95     28.35 o
   8   3   1     8518.04     8464.84     82.36 o
   9   3   1       28.85       25.52      7.04 o
  10   3   1        7.16        6.48      7.89 o
  11   3   1       26.31       28.50      8.39 o
  12   3   1     1544.56     1634.79     42.56 o
  13   3   1      694.02      712.40     22.47 o
  14   3   1     1959.44     1998.23     36.76 o
  15   3   1      254.16      299.89     30.32 o
 -15   4   1       68.95       42.51     19.40 o
 -14   4   1       42.30       22.58     17.54 o
 -13   4   1      145.81      122.10     22.42 o
 -12   4   1       51.66       22.68     14.70 o
 -11   4   1     6212.26     6368.68     75.55 o
 -10   4   1       86.24       60.26      9.33 o
  -9   4   1      247.74      238.44     14.18 o
  -8   4   1      330.06      320.34     12.94 o
  -7   4   1     4391.53     4518.10     55.73 o
  -6   4   1      752.67      789.73     16.58 o
  -5   4   1     6611.67     6776.56     93.00 o
  -4   4   1        8.41        4.48      5.88 o
  -3   4   1      186.94      155.29      8.63 o
  -2   4   1    17304.96    18130.56    233.25 o
  -1   4   1     4989.47     4824.53     73.57 o
   0   4   1     2111.86     2270.23     37.40 o
   1   4   1     2091.38     2088.70     31.80 o
   2   4   1       86.47      118.96      7.39 o
   3   4   1       57.92       84.48      7.49 o
   4   4   1      310.79      257.25      9.88 o
   5   4   1    15773.65    15810.78    172.94 o
   6   4   1       23.43        9.08      7.60 o
   7   4   1      210.83      253.57     17.10 o
   8   4   1      241.24      274.51     12.87 o
   9   4   1      423.65      389.70     14.20 o
  10   4   1        4.31       -9.31      9.31 o
  11   4   1     2763.65     2713.51     42.52 o
  12   4   1      530.92      532.57     24.17 o
  13   4   1       31.88       33.08     16.98 o
  14   4   1      166.43      174.18     24.41 o
 -15   5   1        6.19       -0.03     23.88 o
 -14   5   1       16.66       25.26     20.53 o
 -13   5   1     1533.10     1554.06     43.35 o
 -12   5   1      411.87      354.60     23.56 o
 -11   5   1      710.58      748.65     28.82 o
 -10   5   1      343.12      352.21     18.55 o
  -9   5   1      429.67      414.61     19.07 o
  -8   5   1      343.71      329.59     16.96 o
  -7   5   1     1670.19     1677.79     33.00 o
  -6   5   1      308.17      312.02     14.35 o
  -5   5   1     3262.82     3176.71     45.25 o
  -4   5   1     2234.07     2267.47     40.66 o
  -3   5   1        8.12       13.45      6.60 o
  -2   5   1     7770.65     8065.68     98.23 o
  -1   5   1      662.65      703.50     20.48 o
   0   5   1      139.38      122.28      8.44 o
   1   5   1     5626.07     5472.66     68.39 o
   2   5   1     5584.91     5701.70     78.68 o
   3   5   1     6637.83     6842.84     94.01 o
   4   5   1     1254.93     1187.77     24.59 o
   5   5   1      330.82      360.99     14.28 o
   6   5   1       11.04       29.87      9.25 o
   7   5   1     3593.08     3647.97     80.78 o
   8   5   1      338.60      324.28     15.85 o
   9   5   1     2579.85     2605.02     51.44 o
  10   5   1     1376.44     1310.70     35.48 o
  11   5   1        4.67       -8.60     15.36 o
  12   5   1      100.32      119.41     28.69 o
  13   5   1      289.66      319.02     36.60 o
  14   5   1     1263.54     1249.48     43.82 o
 -14   6   1       62.73       54.03     22.56 o
 -13   6   1      116.20      113.77     26.59 o
 -12   6   1      345.99      355.69     30.15 o
 -11   6   1      152.18      108.07     21.64 o
 -10   6   1     1169.97      964.01     37.38 o
  -9   6   1     7109.39     6918.65    142.60 o
  -8   6   1     1542.64     1545.92     41.81 o
  -7   6   1      737.66      781.21     23.20 o
  -6   6   1       92.30       67.05     11.97 o
  -5   6   1      312.67      304.53     16.28 o
  -4   6   1     1579.66     1639.92     30.60 o
  -3   6   1     5231.92     5328.68     75.81 o
  -2   6   1     6560.03     6386.62     74.52 o
  -1   6   1       15.52       17.92      5.98 o
   0   6   1     1944.08     2295.79     36.07 o
   1   6   1      636.96      694.94     19.64 o
   2   6   1       66.74       80.12      8.02 o
   3   6   1     2428.02     2414.53     43.86 o
   4   6   1     1021.81      968.37     25.06 o
   5   6   1       46.59       46.90     10.89 o
   6   6   1      635.16      653.82     25.67 o
   7   6   1     1638.26     1609.05     49.10 o
   8   6   1       11.16        0.59     31.01 o
   9   6   1      544.18      521.39     29.42 o
  10   6   1       93.96       93.21     21.28 o
  11   6   1       45.70       46.27     22.05 o
  12   6   1      824.52      843.67     48.66 o
  13   6   1      283.05      293.14     33.25 o
 -14   7   1       79.75      136.03     37.32 o
 -13   7   1       52.18      106.51     27.09 o
 -12   7   1     1586.75     1664.78     62.73 o
 -11   7   1       12.05       -8.95     27.85 o
 -10   7   1      736.47      703.72     39.22 o
  -9   7   1       35.96       43.23     18.99 o
  -8   7   1       85.64       87.12     21.69 o
  -7   7   1     1276.98     1225.89     45.75 o
  -6   7   1     3539.03     3489.80     63.17 o
  -5   7   1      395.44      386.84     18.69 o
  -4   7   1      780.26      832.84     26.94 o
  -3   7   1      469.61      508.89     16.98 o
  -2   7   1       72.97       99.14      8.20 o
  -1   7   1       33.69       41.49      8.27 o
   0   7   1    11640.32    11608.15    152.98 o
   1   7   1       72.31       67.59      9.93 o
   2   7   1      853.24      861.84     20.45 o
   3   7   1        4.03        8.19      9.39 o
   4   7   1       21.49       30.62     12.28 o
   5   7   1      372.98      382.80     19.26 o
   6   7   1     4973.40     4920.58    115.66 o
   7   7   1      220.95      184.17     24.64 o
   8   7   1      496.83      487.40     34.15 o
   9   7   1       41.04       64.97     24.64 o
  10   7   1     1151.62     1212.74     44.89 o
  11   7   1      136.63       89.80     24.29 o
  12   7   1      616.30      568.13     51.22 o
  13   7   1       99.38      125.09     29.65 o
 -13   8   1      233.07      258.25     32.36 o
 -12   8   1      301.09      358.45     53.83 o
 -11   8   1       22.12      -20.56     20.56 o
 -10   8   1      745.46      761.52     48.83 o
  -9   8   1     2430.48     2324.92    121.57 o
  -8   8   1       33.64       15.77     21.15 o
  -7   8   1     1416.16     1356.03     55.71 o
  -6   8   1      239.37      224.54     24.41 o
  -5   8   1        9.70       11.17     13.93 o
  -4   8   1     1722.68     1712.88     51.34 o
  -3   8   1     4209.82     4093.84     70.23 o
  -2   8   1     1205.92     1151.95     28.17 o
  -1   8   1       52.39       56.92      9.17 o
   0   8   1      992.67     1043.66     21.89 o
   1   8   1     2064.66     2175.13     37.78 o
   2   8   1     2638.17     2622.57     43.89 o
   3   8   1      534.44      584.27     19.26 o
   4   8   1      709.84      704.36     24.23 o
   5   8   1      131.08      135.53     30.19 o
   6   8   1      118.92      112.00     21.54 o
   7   8   1      574.75      589.24     50.22 o
   8   8   1       77.58       53.51     23.67 o
   9   8   1      329.34      381.72     36.50 o
  10   8   1      402.86      446.12     32.49 o
  11   8   1      132.57      145.85     27.78 o
  12   8   1      234.15      246.24     32.26 o
 -12   9   1      507.97      489.49     50.95 o
 -11   9   1      328.67      365.89     33.00 o
 -10   9   1      184.83      159.35     26.35 o
  -9   9   1      103.43      112.09     49.67 o
  -8   9   1     1497.46     1412.73     53.95 o
  -7   9   1      875.59      889.18     43.34 o
  -6   9   1      356.27      359.18     30.45 o
  -5   9   1      569.33      612.35     37.17 o
  -4   9   1      239.63      260.64     17.92 o
  -3   9   1        2.44       10.36     11.88 o
  -2   9   1      245.49      260.77     15.38 o
  -1   9   1      625.07      601.80     18.44 o
   0   9   1       60.59       51.79      9.93 o
   1   9   1     3237.17     3167.00     51.65 o
   2   9   1      791.78      849.80     39.58 o
   3   9   1      346.49      320.26     26.00 o
   4   9   1      241.77      247.59     25.58 o
   5   9   1     1413.96     1373.76     49.67 o
   6   9   1       50.29       90.21     22.68 o
   7   9   1     3051.82     2944.69     94.13 o
   8   9   1      232.71      240.41     29.85 o
   9   9   1      385.79      455.13     39.39 o
  10   9   1       47.11       67.70     29.49 o
  11   9   1        0.49        9.89     25.38 o
 -11  10   1     1639.03     1699.30     58.32 o
 -10  10   1      335.94      379.85     32.62 o
  -9  10   1      306.78      320.27     35.22 o
  -8  10   1      119.93      107.65     46.93 o
  -7  10   1      751.38      762.53    102.91 o
  -6  10   1       62.50       34.91     24.15 o
  -5  10   1     2754.86     2725.10     77.39 o
  -4  10   1      949.93      883.14     40.36 o
  -3  10   1       21.96       20.54     15.71 o
  -2  10   1      894.96      815.57     22.60 o
  -1  10   1     1952.45     2115.37     42.31 o
   0  10   1        1.13       -0.48     10.02 o
   1  10   1      348.98      356.77     23.53 o
   2  10   1       15.27       49.38     19.53 o
   3  10   1       44.73       64.21     42.26 o
   4  10   1       15.28       20.29     20.35 o
   5  10   1     1199.89     1314.39     51.58 o
   6  10   1      152.72      208.60     53.24 o
   7  10   1       31.22       38.84     24.98 o
   8  10   1        0.48      -11.69     25.52 o
   9  10   1        1.98       -1.07     26.97 o
  10  10   1      165.83      191.74     34.52 o
  -9  11   1        2.35       40.62     42.26 o
  -8  11   1      712.68      778.33    109.50 o
  -7  11   1      379.03      436.26     37.59 o
  -6  11   1       28.22       43.10     24.83 o
  -5  11   1      200.29      195.00     28.33 o
  -4  11   1      502.21      512.33     35.89 o
  -3  11   1       36.30       49.61     23.60 o
  -2  11   1      401.57      458.43     34.38 o
  -1  11   1      584.03      570.63     25.38 o
   0  11   1      166.80      141.64     16.80 o
   1  11   1       12.60       22.55     25.88 o
   2  11   1     2292.57     2426.94     71.97 o
   3  11   1      242.62      254.84     28.69 o
   4  11   1      266.61      258.70     29.43 o
   5  11   1      138.75      143.80     28.14 o
   6  11   1      121.69      150.23     28.71 o
   7  11   1       34.26       25.66     26.57 o
   8  11   1      430.73      496.54     50.22 o
   9  11   1       62.87       29.71     31.02 o
  -8  12   1      397.87      470.38     60.92 o
  -7  12   1      222.27      210.77     48.85 o
  -6  12   1        5.03       25.25     37.87 o
  -5  12   1      486.53      475.32     54.89 o
  -4  12   1       35.33       61.47     37.32 o
  -3  12   1        6.26       45.01     35.13 o
  -2  12   1      562.51      590.03     57.08 o
  -1  12   1      844.96      773.00     44.24 o
   0  12   1     1148.96     1084.06     82.60 o
   1  12   1       54.18      101.68     26.75 o
   2  12   1      218.98      176.40     29.25 o
   3  12   1       65.35       87.82     37.87 o
   4  12   1      667.68      769.51     66.41 o
   5  12   1      197.58      201.98     45.56 o
   6  12   1       96.76      197.59     47.20 o
   7  12   1      344.23      483.00     59.83 o
  -5  13   1       36.33      107.03     43.91 o
  -4  13   1       20.59       35.13     40.07 o
  -3  13   1        2.52      -14.27     35.68 o
  -2  13   1        1.32      -15.37     35.13 o
  -1  13   1      288.77      253.03     46.65 o
   0  13   1      572.25      604.85     85.07 o
   1  13   1       33.54       13.45     25.15 o
   2  13   1       60.82       73.73     28.30 o
   3  13   1       27.10       24.10     27.03 o
 -16   0   2      196.56      206.63     41.43 o
 -14   0   2       31.56       27.22     16.97 o
 -12   0   2      496.10      499.90     27.13 o
 -10   0   2       64.31       52.19     11.49 o
  -8   0   2      930.62      911.72     19.42 o
  -6   0   2    12711.35    12273.41    142.02 o
  -4   0   2    15978.47    16401.87    185.29 o
  -2   0   2     8878.11     9076.97    167.37 o
   0   0   2       83.61       99.81      7.22 o
   2   0   2     3911.13     3871.46     57.34 o
   4   0   2     2487.63     2602.02     38.14 o
   6   0   2     3258.18     3346.07     49.91 o
   8   0   2      427.63      403.28     16.19 o
  10   0   2     1626.47     1577.47     56.70 o
  12   0   2     1344.21     1313.52     35.86 o
  14   0   2       26.47        9.37     18.56 o
 -16   1   2      692.28      751.97     23.07 o
 -15   1   2      744.72      792.54     22.79 o
 -14   1   2      649.96      634.85     19.49 o
 -13   1   2       13.83        5.93     10.79 o
 -12   1   2       43.42       37.76      9.93 o
 -11   1   2       81.90       83.78      9.68 o
 -10   1   2     1042.37     1016.93     17.84 o
  -9   1   2     3936.52     3863.25     40.47 o
  -8   1   2     3110.75     2973.54     30.67 o
  -7   1   2      590.38      692.60     11.19 o
  -6   1   2       11.88       28.96      4.20 o
  -5   1   2     1300.02     1327.66     15.90 o
  -4   1   2     1052.55     1058.22     13.72 o
  -3   1   2    13194.10    13108.66    120.18 o
  -2   1   2     1469.54     1423.68     15.05 o
  -1   1   2      834.72      739.69      9.84 o
   0   1   2      111.48      131.85      3.12 o
   1   1   2     9046.36     9374.12     87.84 o
   2   1   2     2670.75     2814.22     28.39 o
   3   1   2    14575.81    15282.47    143.04 o
   4   1   2      392.63      342.56      7.60 o
   5   1   2       12.00       22.93      4.58 o
   6   1   2     1886.97     1879.59     21.33 o
   7   1   2     6088.65     6030.28     56.24 o
   8   1   2     3617.51     3427.48     37.28 o
   9   1   2      637.77      605.50     14.47 o
  10   1   2      510.66      530.33     14.54 o
  11   1   2      115.35      117.09     14.38 o
  12   1   2      656.28      641.79     18.83 o
  13   1   2     1941.71     1964.14     41.08 o
  14   1   2      481.09      531.51     23.75 o
  15   1   2      290.98      227.64     39.38 o
 -16   2   2      240.24      232.98     16.77 o
 -15   2   2      114.58       89.24     13.38 o
 -14   2   2      308.20      326.42     16.84 o
 -13   2   2      483.57      477.04     17.30 o
 -12   2   2      231.35      226.97     12.49 o
 -11   2   2     2268.69     2273.55     30.35 o
 -10   2   2      558.98      517.56     13.27 o
  -9   2   2     2321.10     2278.16     30.41 o
  -8   2   2       15.50        6.54      5.55 o
  -7   2   2     4025.40     3839.33     35.38 o
  -6   2   2      969.90      992.90     12.62 o
  -5   2   2     3512.64     3315.56     32.70 o
  -4   2   2     6093.71     6081.82     59.26 o
  -3   2   2     7390.42     7766.17     93.43 o
  -2   2   2     9937.67    10179.10    158.04 o
  -1   2   2    10692.37    10973.04    138.16 o
   0   2   2        8.80       19.42      2.55 o
   1   2   2    15698.29    15777.89    223.29 o
   2   2   2     4139.36     4020.68     42.14 o
   3   2   2     9661.40     9865.57     87.94 o
   4   2   2     1162.23     1227.73     14.86 o
   5   2   2       55.20       50.29      4.84 o
   6   2   2      579.50      590.35     11.04 o
   7   2   2     3144.52     3105.89     33.50 o
   8   2   2      613.06      617.62     13.75 o
   9   2   2     4966.23     4783.62     52.25 o
  10   2   2      185.69      181.10     14.62 o
  11   2   2       35.62       37.55     10.06 o
  12   2   2      873.03      860.53     20.77 o
  13   2   2      150.27      133.07     12.99 o
  14   2   2      383.32      327.43     16.46 o
 -16   3   2      198.03      180.13     22.30 o
 -15   3   2      118.40      118.59     17.41 o
 -14   3   2       86.70       80.30     14.14 o
 -13   3   2     1303.46     1276.91     36.37 o
 -12   3   2        0.15        5.62      8.61 o
 -11   3   2     1402.57     1465.11     22.54 o
 -10   3   2       67.91       61.66      7.52 o
  -9   3   2     1298.87     1236.79     26.58 o
  -8   3   2     2764.72     2825.83     37.26 o
  -7   3   2     6159.02     5850.19     60.23 o
  -6   3   2     1054.58     1050.57     15.69 o
  -5   3   2     6612.86     6764.34     71.76 o
  -4   3   2      393.97      407.02     17.09 o
  -3   3   2     3117.55     3069.38     40.30 o
  -2   3   2     3627.28     3644.20     49.90 o
  -1   3   2    20679.69    21377.37    301.76 o
   0   3   2     3445.20     3640.08     55.13 o
   1   3   2      502.93      492.72      9.55 o
   2   3   2      875.51      937.03     18.32 o
   3   3   2     7561.19     8372.26    101.59 o
   4   3   2      816.12      798.79     14.55 o
   5   3   2    17682.57    17955.51    169.52 o
   6   3   2     1972.41     2067.19     33.72 o
   7   3   2      346.75      338.71     11.23 o
   8   3   2      170.70      188.21      8.03 o
   9   3   2     1424.46     1370.92     21.83 o
  10   3   2        2.41       -8.04      8.51 o
  11   3   2     2388.50     2308.17     47.42 o
  12   3   2      519.64      530.51     21.75 o
  13   3   2       21.39       -0.27     13.52 o
  14   3   2      202.55      185.06     17.15 o
 -15   4   2      193.42      183.20     21.57 o
 -14   4   2     1182.78     1299.15     37.81 o
 -13   4   2      252.90      286.10     20.43 o
 -12   4   2      452.73      461.49     21.76 o
 -11   4   2      804.22      799.68     20.62 o
 -10   4   2     4563.62     4527.18     68.50 o
  -9   4   2       84.43       95.46     18.53 o
  -8   4   2     1443.79     1460.57     26.83 o
  -7   4   2      195.16      155.68      9.48 o
  -6   4   2     3085.72     3165.40     40.76 o
  -5   4   2      321.71      348.06     12.25 o
  -4   4   2     3509.32     3338.92     50.24 o
  -3   4   2      124.96      131.22      7.87 o
  -2   4   2      905.64     1094.24     19.69 o
  -1   4   2        2.87        8.41      4.57 o
   0   4   2     2278.71     2332.67     33.83 o
   1   4   2     2363.45     2487.64     33.36 o
   2   4   2    13647.85    13422.64    174.63 o
   3   4   2       29.50       16.60      6.39 o
   4   4   2      373.22      389.12     10.76 o
   5   4   2        1.95        1.91      6.56 o
   6   4   2     1143.64     1148.52     28.56 o
   7   4   2      334.91      328.16     19.06 o
   8   4   2     2307.51     2427.49     33.76 o
   9   4   2     1726.59     1716.91     30.31 o
  10   4   2      693.13      671.69     19.66 o
  11   4   2      165.09      171.22     13.49 o
  12   4   2      588.49      585.46     36.83 o
  13   4   2        0.69       -2.11     15.63 o
  14   4   2     1025.96      997.16     35.15 o
 -15   5   2       63.28       32.17     22.17 o
 -14   5   2       38.83       41.17     20.51 o
 -13   5   2      172.75      187.27     21.51 o
 -12   5   2       71.80       72.16     17.17 o
 -11   5   2       25.69       44.92     15.41 o
 -10   5   2     1953.96     2035.30     50.45 o
  -9   5   2      106.86      124.50     22.18 o
  -8   5   2     2412.23     2448.75     43.49 o
  -7   5   2     2575.17     2586.88     52.36 o
  -6   5   2      519.57      485.97     17.11 o
  -5   5   2      528.75      496.78     16.99 o
  -4   5   2      482.09      515.73     17.62 o
  -3   5   2     4786.19     5170.31     65.79 o
  -2   5   2    10467.35    10573.01    153.56 o
  -1   5   2     6794.51     6751.02     90.96 o
   0   5   2     4487.13     4486.02     61.80 o
   1   5   2      982.89     1025.38     19.87 o
   2   5   2        5.25       18.83      5.53 o
   3   5   2      794.19      800.90     19.04 o
   4   5   2     5284.38     5212.24     82.79 o
   5   5   2     2846.53     3080.07     47.97 o
   6   5   2     1192.17     1172.60     25.29 o
   7   5   2      612.15      663.32     22.97 o
   8   5   2     1232.65     1300.70     37.42 o
   9   5   2     1140.10     1056.80     31.72 o
  10   5   2      457.67      435.84     23.83 o
  11   5   2      851.39      851.75     41.12 o
  12   5   2     1087.86     1171.57     41.51 o
  13   5   2      171.53      155.43     23.18 o
  14   5   2      163.71      251.38     59.28 o
 -14   6   2      119.55      124.53     35.85 o
 -13   6   2       54.91       77.32     24.03 o
 -12   6   2     1400.72     1420.24     47.56 o
 -11   6   2      582.93      557.12     43.60 o
 -10   6   2      363.63      309.59     21.46 o
  -9   6   2      653.91      616.17     27.01 o
  -8   6   2      730.49      738.75     23.66 o
  -7   6   2       43.38       44.04     12.62 o
  -6   6   2     2207.62     2250.61     44.40 o
  -5   6   2      535.78      562.36     24.80 o
  -4   6   2      397.15      397.17     18.00 o
  -3   6   2      732.63      705.77     16.51 o
  -2   6   2      256.43      228.50     10.91 o
  -1   6   2      470.99      597.48     15.48 o
   0   6   2     5451.74     5474.37     75.54 o
   1   6   2     6205.01     6340.13     97.41 o
   2   6   2       10.61       13.95      6.47 o
   3   6   2     1109.80     1097.96     22.49 o
   4   6   2     1817.31     1704.20     37.55 o
   5   6   2       68.35       77.06     11.73 o
   6   6   2      325.41      292.71     20.96 o
   7   6   2      335.68      338.69     28.04 o
   8   6   2        6.31        0.17     19.37 o
   9   6   2     1051.22     1118.37     48.33 o
  10   6   2     1003.76      927.96     39.70 o
  11   6   2       11.84       20.24     23.95 o
  12   6   2        0.71       -5.44     22.47 o
  13   6   2       17.43        3.59     23.45 o
 -14   7   2        1.03        6.00     25.10 o
 -13   7   2       23.01       47.79     24.16 o
 -12   7   2      345.87      334.80     30.35 o
 -11   7   2        0.41       -3.39     18.95 o
 -10   7   2      186.48      200.34     22.92 o
  -9   7   2     4471.04     4471.77     92.47 o
  -8   7   2       91.97       83.10     21.30 o
  -7   7   2       69.70       64.24     15.98 o
  -6   7   2     1488.54     1540.19     41.32 o
  -5   7   2      474.05      482.08     20.45 o
  -4   7   2      272.15      280.93     19.29 o
  -3   7   2     4746.69     4678.53     72.83 o
  -2   7   2      374.10      476.13     15.75 o
  -1   7   2      336.81      303.04     11.93 o
   0   7   2      663.47      712.61     18.10 o
   1   7   2     8347.96     8195.77    124.79 o
   2   7   2      139.08      133.54      9.99 o
   3   7   2     1341.88     1346.23     29.08 o
   4   7   2      113.62      121.60     13.34 o
   5   7   2       37.92       28.74     14.97 o
   6   7   2      633.70      598.07     33.83 o
   7   7   2     3693.14     3477.73     90.62 o
   8   7   2      156.76      104.03     24.64 o
   9   7   2      627.15      617.46     40.70 o
  10   7   2        3.49        9.09     21.90 o
  11   7   2       98.77      117.25     25.86 o
  12   7   2      114.72      125.79     28.17 o
 -13   8   2      605.98      598.81     39.24 o
 -12   8   2      452.86      484.78     35.30 o
 -11   8   2      997.30     1013.02     43.10 o
 -10   8   2      152.66      162.05     50.49 o
  -9   8   2      366.95      345.81     26.32 o
  -8   8   2     1862.05     1689.25     76.57 o
  -7   8   2      279.32      312.86     27.65 o
  -6   8   2     1503.16     1543.77     46.53 o
  -5   8   2      294.58      276.58     20.50 o
  -4   8   2        9.77        5.34      6.58 o
  -3   8   2      208.75      214.86     13.41 o
  -2   8   2     2598.74     2566.32     43.12 o
  -1   8   2      355.39      401.34     19.45 o
   0   8   2     3542.21     3557.24     54.56 o
   1   8   2      172.34      163.21     13.24 o
   2   8   2      234.08      247.49     13.29 o
   3   8   2      528.23      534.87     25.51 o
   4   8   2      110.54      112.62     19.96 o
   5   8   2      823.57      822.46     80.41 o
   6   8   2      398.67      376.30     49.95 o
   7   8   2      131.47      148.59     25.81 o
   8   8   2      263.57      221.11     28.71 o
   9   8   2      549.67      498.16     41.71 o
  10   8   2      679.15      689.16     38.94 o
  11   8   2      325.30      357.85     45.54 o
  12   8   2      168.12      197.99     31.81 o
 -12   9   2       45.54       19.19     24.74 o
 -11   9   2      563.54      599.14     36.84 o
 -10   9   2      458.58      496.15     32.79 o
  -9   9   2      949.91      973.53     48.01 o
  -8   9   2      779.49      838.57     76.57 o
  -7   9   2     1148.66     1216.30     61.20 o
  -6   9   2      294.98      281.35     26.53 o
  -5   9   2      287.89      301.78     19.86 o
  -4   9   2     1161.27     1123.78     36.73 o
  -3   9   2        0.40        9.83     11.51 o
  -2   9   2     2097.78     2141.80     35.76 o
  -1   9   2      437.29      459.65     17.38 o
   0   9   2     1064.31     1036.78     23.12 o
   1   9   2      453.49      443.67     24.02 o
   2   9   2      187.66      193.29     21.86 o
   3   9   2     3195.43     3158.14     82.03 o
   4   9   2       22.32       30.24     18.83 o
   5   9   2     1430.63     1357.34     64.49 o
   6   9   2     1481.76     1495.24     54.91 o
   7   9   2      260.97      232.86     34.30 o
   8   9   2      522.67      509.27     42.54 o
   9   9   2      129.08      113.15     29.04 o
  10   9   2       23.71       17.04     27.98 o
  11   9   2       46.05        2.31     25.74 o
 -11  10   2        6.88       21.28     31.59 o
 -10  10   2      592.51      607.03     46.37 o
  -9  10   2      135.75      141.70     29.04 o
  -8  10   2      284.92      309.77     62.57 o
  -7  10   2       21.63       13.72     43.91 o
  -6  10   2      101.72       82.33     32.38 o
  -5  10   2      220.14      291.45     41.71 o
  -4  10   2     4255.68     4273.15    125.69 o
  -3  10   2     2388.34     2277.95     48.41 o
  -2  10   2        1.38       12.88     10.44 o
  -1  10   2       20.62       26.93     11.43 o
   0  10   2       16.28       25.98     12.92 o
   1  10   2     1487.06     1374.03     54.34 o
   2  10   2     2129.62     2145.94     63.98 o
   3  10   2      308.34      343.53     29.31 o
   4  10   2        7.79       19.18     20.47 o
   5  10   2       29.11       43.34     23.07 o
   6  10   2        5.40        0.46     22.68 o
   7  10   2      299.36      293.56     34.31 o
   8  10   2      591.79      470.58     47.75 o
   9  10   2       82.10       97.19     31.20 o
  10  10   2       14.29      -11.26     32.93 o
 -10  11   2        9.58       21.71     31.37 o
  -9  11   2        4.61      -13.17     39.52 o
  -8  11   2      102.87       73.55     41.71 o
  -7  11   2     1304.70     1377.66     84.53 o
  -6  11   2      220.50      285.41     45.01 o
  -5  11   2      569.46      457.76     52.69 o
  -4  11   2       59.43       18.11     32.93 o
  -3  11   2      123.72      125.69     37.87 o
  -2  11   2      379.06      397.00     26.06 o
  -1  11   2     1603.23     1617.87     45.39 o
   0  11   2       22.50       36.66     17.62 o
   1  11   2      398.91      363.40     25.60 o
   2  11   2      115.82      124.81     24.30 o
   3  11   2      117.53      128.92     39.52 o
   4  11   2      613.87      645.21     40.44 o
   5  11   2     2135.22     2157.18     70.53 o
   6  11   2      139.03      177.83     45.01 o
   7  11   2      206.17      243.70     49.95 o
   8  11   2        3.92      -21.95     39.52 o
  -8  12   2      183.79      182.22     50.50 o
  -7  12   2      388.06      381.46     56.53 o
  -6  12   2      546.57      638.33     65.86 o
  -5  12   2     1286.03     1387.54     85.62 o
  -4  12   2      329.19      271.14     47.75 o
  -3  12   2       72.79      136.67     40.07 o
  -2  12   2      218.24      240.95     45.01 o
  -1  12   2        0.79      -13.79     22.89 o
   0  12   2       47.55       74.81     25.81 o
   1  12   2       16.00       21.94     23.64 o
   2  12   2       72.86       40.07     25.81 o
   3  12   2      455.31      446.78     55.44 o
   4  12   2      190.85      166.86     44.46 o
   5  12   2      120.08      141.61     45.56 o
   6  12   2       57.95       77.94     43.91 o
   7  12   2      396.78      472.58     60.92 o
  -5  13   2      110.21       76.84     43.36 o
  -4  13   2       94.67       94.41     43.36 o
  -3  13   2     1047.90     1074.14     80.68 o
  -2  13   2      383.11      347.98     51.59 o
  -1  13   2       65.92       14.25     25.97 o
   0  13   2      112.09      108.44     29.21 o
   1  13   2      389.42      438.71     91.94 o
   2  13   2        6.72       18.35     27.99 o
   3  13   2      403.10      490.78    148.19 o
   4  13   2       24.46        4.39     41.71 o
 -15   0   3     2779.12     2859.28     58.79 o
 -13   0   3     4213.77     4166.16     72.56 o
 -11   0   3      438.05      403.74     25.99 o
  -9   0   3     3866.69     3511.04     52.85 o
  -7   0   3     8365.16     8714.90    103.80 o
  -5   0   3     5931.93     5837.35     69.58 o
  -3   0   3     7199.27     7461.50     93.74 o
  -1   0   3     5589.65     5616.41     78.35 o
   1   0   3    14537.74    14430.94    226.36 o
   3   0   3     3705.87     3889.22     52.98 o
   5   0   3      645.55      584.79     16.01 o
   7   0   3    28662.34    28779.28    363.00 o
   9   0   3     1387.49     1371.44     29.95 o
  11   0   3        1.21        8.19     14.32 o
  13   0   3     3257.59     3328.57     83.50 o
 -16   1   3      170.97      158.51     15.66 o
 -15   1   3      235.96      188.73     14.97 o
 -14   1   3      276.33      259.86     14.92 o
 -13   1   3       54.10       30.40     10.72 o
 -12   1   3     4892.65     4978.58    108.89 o
 -11   1   3     3115.68     3132.21     37.82 o
 -10   1   3       18.06       16.80      7.44 o
  -9   1   3      416.54      390.46     10.97 o
  -8   1   3      664.29      597.83     11.69 o
  -7   1   3      167.44      188.52      6.54 o
  -6   1   3     3199.97     3064.97     28.53 o
  -5   1   3     5779.10     5752.36     48.65 o
  -4   1   3     4162.97     4266.28     39.79 o
  -3   1   3    51445.32    53761.13    489.14 o
  -2   1   3    27365.30    27773.70    241.06 o
  -1   1   3     1428.52     1392.06     19.97 o
   0   1   3     2506.21     2561.64     26.34 o
   1   1   3     2162.15     2218.18     22.60 o
   2   1   3     1039.39     1050.21     13.05 o
   3   1   3     7652.10     7665.56     73.95 o
   4   1   3    13549.69    13834.79    131.15 o
   5   1   3     4223.52     4375.72     43.50 o
   6   1   3     1008.83     1020.93     14.87 o
   7   1   3      553.89      558.96     12.58 o
   8   1   3        8.58       13.79      7.09 o
   9   1   3     1015.88     1002.17     22.56 o
  10   1   3     2479.92     2409.48     32.03 o
  11   1   3      165.69      161.05     14.00 o
  12   1   3       11.25       23.54     11.40 o
  13   1   3        9.57       -5.72     11.81 o
  14   1   3      115.55      130.68     15.74 o
 -16   2   3      110.69      118.58     14.81 o
 -15   2   3        2.99      -10.62     11.96 o
 -14   2   3     2330.62     2362.91     35.46 o
 -13   2   3      123.13      134.78     12.15 o
 -12   2   3      684.97      697.49     19.84 o
 -11   2   3       15.28       -8.00      8.00 o
 -10   2   3     1070.68     1023.96     17.64 o
  -9   2   3        3.40       -6.34      6.34 o
  -8   2   3     3219.84     3122.89     31.69 o
  -7   2   3     3067.49     2884.00     28.00 o
  -6   2   3     2932.16     3033.33     29.43 o
  -5   2   3      247.03      193.55      6.84 o
  -4   2   3       93.12       74.52      4.53 o
  -3   2   3     4590.90     4845.84     57.50 o
  -2   2   3    11375.49    11291.25    112.89 o
  -1   2   3     1890.69     1840.69     24.81 o
   0   2   3     8151.90     8005.61    130.08 o
   1   2   3       20.60       31.19      4.28 o
   2   2   3       49.03       48.66      3.87 o
   3   2   3     5469.78     5559.74     51.42 o
   4   2   3       69.67       98.58      5.13 o
   5   2   3     6450.39     6397.02     60.42 o
   6   2   3     4610.70     4418.65     42.40 o
   7   2   3      550.75      569.45     16.65 o
   8   2   3     4805.52     4738.41     48.63 o
   9   2   3     1414.27     1403.83     25.95 o
  10   2   3        2.50       20.50      9.74 o
  11   2   3      302.35      307.17     13.94 o
  12   2   3     1119.04     1128.15     30.55 o
  13   2   3       30.18       28.43     12.65 o
  14   2   3     1005.58     1044.49     28.47 o
 -16   3   3     1094.12     1149.36     34.38 o
 -15   3   3        1.47       -0.17     14.77 o
 -14   3   3     1218.85     1274.52     39.52 o
 -13   3   3      104.03      104.35     14.38 o
 -12   3   3      255.81      244.77     18.05 o
 -11   3   3     1092.64     1078.15     25.77 o
 -10   3   3     3758.53     3797.43     46.25 o
  -9   3   3       37.35       49.29      8.12 o
  -8   3   3       59.13       64.36      6.90 o
  -7   3   3        6.02        6.30      5.20 o
  -6   3   3     1093.71     1132.77     17.90 o
  -5   3   3       26.31       55.24      5.54 o
  -4   3   3    25531.81    26058.41    280.42 o
  -3   3   3    14667.10    15235.10    178.48 o
  -2   3   3       11.52        9.79      5.15 o
  -1   3   3      275.94      305.64      7.98 o
   0   3   3        0.04       10.18      5.54 o
   1   3   3       63.56       70.00      7.14 o
   2   3   3    13556.06    13559.80    175.43 o
   3   3   3      847.46      804.85     14.57 o
   4   3   3     2234.24     2451.60     27.29 o
   5   3   3       10.14        8.15      5.33 o
   6   3   3     2225.28     2297.39     29.44 o
   7   3   3      561.02      566.81     11.65 o
   8   3   3     1735.02     1690.73     22.32 o
   9   3   3      488.96      495.54     14.53 o
  10   3   3       94.41       94.79      9.65 o
  11   3   3      179.97      169.17     15.33 o
  12   3   3     1621.82     1626.84     31.64 o
  13   3   3       32.32       30.04     14.28 o
  14   3   3      535.27      527.49     23.23 o
 -16   4   3      330.36      269.76     26.64 o
 -15   4   3       61.31       82.01     26.81 o
 -14   4   3        3.59        2.42     16.43 o
 -13   4   3     2704.12     2711.07     50.25 o
 -12   4   3       91.75       51.17     14.52 o
 -11   4   3        3.62       -4.07      8.63 o
 -10   4   3      425.42      457.45     17.17 o
  -9   4   3      219.95      244.55     12.40 o
  -8   4   3      673.50      714.36     19.05 o
  -7   4   3     7049.51     6923.81     80.25 o
  -6   4   3     1842.14     1765.08     39.13 o
  -5   4   3        3.02        7.35      6.40 o
  -4   4   3      428.89      460.34     13.73 o
  -3   4   3     1779.84     1968.89     30.91 o
  -2   4   3     1422.23     1414.55     21.56 o
  -1   4   3    11522.21    11632.04    136.67 o
   0   4   3     3551.25     3758.81     58.14 o
   1   4   3       59.56       51.83      4.65 o
   2   4   3      494.12      450.18     12.20 o
   3   4   3      704.11      674.90     16.03 o
   4   4   3     1106.98     1084.41     18.02 o
   5   4   3     8947.21     8960.62    108.66 o
   6   4   3      387.43      405.20     13.92 o
   7   4   3      470.97      436.55     14.42 o
   8   4   3       40.54       48.79      8.97 o
   9   4   3     1297.88     1268.58     25.30 o
  10   4   3       13.63       -6.02     10.41 o
  11   4   3      991.73      953.30     30.49 o
  12   4   3       92.94       95.48     17.83 o
  13   4   3        9.71       15.54     16.23 o
 -15   5   3       21.84       24.39     20.90 o
 -14   5   3      157.86       98.87     20.55 o
 -13   5   3      673.15      681.01     29.77 o
 -12   5   3        9.95       17.55     15.45 o
 -11   5   3     2308.41     2239.09     47.34 o
 -10   5   3     1098.24     1053.42     27.09 o
  -9   5   3     1340.30     1275.28     42.45 o
  -8   5   3     1956.65     1927.01     71.18 o
  -7   5   3      111.15      112.47     13.11 o
  -6   5   3     5241.57     5402.07     88.72 o
  -5   5   3    10513.18    10476.44    140.74 o
  -4   5   3     5248.89     5440.09     76.60 o
  -3   5   3     4825.07     4667.15     65.47 o
  -2   5   3      326.41      437.80     12.67 o
  -1   5   3      734.15      780.15     16.36 o
   0   5   3     1721.80     1820.52     38.82 o
   1   5   3      738.70      656.10     14.21 o
   2   5   3      629.81      615.86     13.60 o
   3   5   3     5778.17     5709.40     88.74 o
   4   5   3      172.27      192.30     12.01 o
   5   5   3     6124.46     6234.16     96.92 o
   6   5   3     1309.80     1296.90     31.07 o
   7   5   3      747.77      762.43     36.21 o
   8   5   3     2455.55     2509.56     85.16 o
   9   5   3     1501.32     1559.22     47.74 o
  10   5   3       23.35       27.45     15.95 o
  11   5   3      697.13      764.27     38.90 o
  12   5   3       85.23       77.26     22.10 o
  13   5   3      174.21      181.68     25.21 o
 -15   6   3     1413.88     1466.58     60.93 o
 -14   6   3     1405.66     1374.94     78.00 o
 -13   6   3       47.86        1.19     24.56 o
 -12   6   3      569.50      546.12     32.71 o
 -11   6   3      267.31      266.30     24.63 o
 -10   6   3      642.80      741.83     34.63 o
  -9   6   3     1758.66     1783.85     41.17 o
  -8   6   3     1442.89     1497.57     32.73 o
  -7   6   3      335.73      300.52     20.16 o
  -6   6   3     2499.63     2492.27     69.18 o
  -5   6   3      338.68      374.80     15.65 o
  -4   6   3      393.27      416.84     16.76 o
  -3   6   3     1632.13     1538.81     38.62 o
  -2   6   3     3178.36     3045.71     42.16 o
  -1   6   3       93.44      121.78      7.61 o
   0   6   3     1932.84     1892.07     35.10 o
   1   6   3     6448.79     6253.29     85.75 o
   2   6   3     2102.51     2072.48     33.61 o
   3   6   3      720.72      721.56     21.00 o
   4   6   3      340.33      357.85     16.37 o
   5   6   3      538.43      590.40     58.04 o
   6   6   3     2151.34     2023.34     87.00 o
   7   6   3     2684.71     2654.31     75.04 o
   8   6   3     1373.72     1343.65    123.77 o
   9   6   3       82.55       37.36     39.24 o
  10   6   3       78.15       77.84     22.34 o
  11   6   3      151.32      171.91     27.78 o
  12   6   3      266.92      297.60     26.25 o
  13   6   3      849.10      862.40     58.59 o
 -14   7   3       26.34      -19.64     26.00 o
 -13   7   3        0.43       10.94     23.69 o
 -12   7   3     2401.05     2417.49     64.49 o
 -11   7   3      103.28      113.27     28.02 o
 -10   7   3      276.42      239.02     23.51 o
  -9   7   3      223.73      207.53     21.80 o
  -8   7   3     5132.30     5267.92    123.69 o
  -7   7   3     1162.98     1095.54     95.09 o
  -6   7   3     3838.81     3813.19     76.99 o
  -5   7   3      191.91      234.80     17.58 o
  -4   7   3     2162.66     2163.52     42.16 o
  -3   7   3      405.24      466.77     19.44 o
  -2   7   3     6517.85     6514.37     82.85 o
  -1   7   3        0.07        4.17      9.69 o
   0   7   3     1033.39      961.47     24.12 o
   1   7   3     1329.95     1341.56     25.76 o
   2   7   3      651.55      613.02     16.83 o
   3   7   3      321.34      296.94     14.95 o
   4   7   3    13094.19    13219.27    228.30 o
   5   7   3       19.89       16.47     17.46 o
   6   7   3      167.31      155.33     23.64 o
   7   7   3      555.63      457.71     56.26 o
   8   7   3       35.78       42.53     22.64 o
   9   7   3       24.54      -15.31     22.89 o
  10   7   3     1826.01     1858.55     56.93 o
  11   7   3       25.49       20.29     23.92 o
  12   7   3      409.62      465.42     52.14 o
 -13   8   3       34.41       35.87     29.28 o
 -12   8   3       27.10       18.33     22.34 o
 -11   8   3       99.22       80.37     22.94 o
 -10   8   3       69.10       84.75     21.14 o
  -9   8   3     1714.08     1792.99     79.13 o
  -8   8   3     1647.21     1786.96    112.79 o
  -7   8   3      151.89      120.20     34.03 o
  -6   8   3      769.22      813.01     33.93 o
  -5   8   3     2942.68     3024.44     76.63 o
  -4   8   3       21.96       18.90     11.17 o
  -3   8   3     2041.01     1977.86     66.28 o
  -2   8   3     1325.58     1295.68     22.90 o
  -1   8   3      330.20      357.81     13.94 o
   0   8   3     4378.87     4205.39     70.51 o
   1   8   3     1388.38     1328.85     34.63 o
   2   8   3      218.74      211.12     17.86 o
   3   8   3       42.23       47.20     17.24 o
   4   8   3      197.38      193.41     23.36 o
   5   8   3       17.51        7.45     18.11 o
   6   8   3      357.97      394.36     70.53 o
   7   8   3     1327.61     1477.11     55.61 o
   8   8   3      168.56      222.29     30.08 o
   9   8   3      138.43      105.95     28.52 o
  10   8   3      128.70      103.42     25.09 o
  11   8   3      118.76       95.84     27.27 o
 -12   9   3       30.88        3.66     32.41 o
 -11   9   3      587.56      667.77     99.07 o
 -10   9   3      933.71      923.79     40.25 o
  -9   9   3      872.96      893.99     45.18 o
  -8   9   3      471.35      539.54     55.98 o
  -7   9   3       89.68       47.75     32.93 o
  -6   9   3     1560.03     1596.81    125.69 o
  -5   9   3     1813.97     1827.75     60.06 o
  -4   9   3     1940.09     1861.65     41.05 o
  -3   9   3     2327.25     2281.96     41.70 o
  -2   9   3        6.52       -4.63      8.75 o
  -1   9   3       28.11       19.64      9.28 o
   0   9   3      674.68      663.29     28.14 o
   1   9   3      242.62      203.54     21.72 o
   2   9   3     2365.30     2237.47     63.38 o
   3   9   3     4279.67     4352.87    105.33 o
   4   9   3     1131.34     1037.55     97.42 o
   5   9   3      622.71      662.32     44.46 o
   6   9   3      731.63      719.64     41.69 o
   7   9   3       75.00      114.70     50.50 o
   8   9   3       29.96       16.96     25.42 o
   9   9   3      358.17      437.62     39.58 o
  10   9   3       42.27       26.94     30.27 o
 -11  10   3       17.43      -26.61     29.99 o
 -10  10   3       11.26      -14.73     29.28 o
  -9  10   3       86.71      145.45     42.26 o
  -8  10   3      317.11      270.59     46.65 o
  -7  10   3     2617.36     2697.14    117.46 o
  -6  10   3       46.32       88.92     36.23 o
  -5  10   3      925.21      901.24     64.22 o
  -4  10   3        0.40       20.03     19.79 o
  -3  10   3       98.33      110.87     41.14 o
  -2  10   3       68.64       70.98     16.06 o
  -1  10   3     1349.58     1333.69     39.57 o
   0  10   3      106.03       89.33     17.43 o
   1  10   3      212.82      228.33     53.24 o
   2  10   3      239.87      252.13     25.79 o
   3  10   3      325.39      308.09     28.82 o
   4  10   3      184.59      155.09     25.86 o
   5  10   3     1086.93     1063.03     47.90 o
   6  10   3      739.77      800.87     45.67 o
   7  10   3      778.14      897.95     73.00 o
   8  10   3       30.92       77.39     42.81 o
   9  10   3     1058.21     1203.12     85.62 o
 -10  11   3     1023.47     1090.70     60.92 o
  -9  11   3        0.31        9.88     40.62 o
  -8  11   3      648.33      625.16     64.77 o
  -7  11   3      903.72      856.24     71.90 o
  -6  11   3       74.27      118.56     38.97 o
  -5  11   3       99.03       81.78     38.97 o
  -4  11   3     4893.60     4850.90    175.09 o
  -3  11   3      287.78      222.84     42.26 o
  -2  11   3        4.90      -18.23     35.68 o
  -1  11   3      654.16      597.59     39.20 o
   0  11   3      247.49      249.13     29.88 o
   1  11   3        1.14       15.37     32.93 o
   2  11   3     2629.62     2539.62    108.13 o
   3  11   3       63.98      111.42     35.68 o
   4  11   3       10.79      -20.31     33.48 o
   5  11   3      203.79      287.06     47.75 o
   6  11   3      434.57      499.47     60.38 o
   7  11   3       13.49        4.94     40.62 o
   8  11   3      420.65      504.41     64.22 o
  -8  12   3      287.51      216.25     51.59 o
  -7  12   3      875.17      968.20     79.59 o
  -6  12   3      416.24      412.75     55.44 o
  -5  12   3        0.67       31.83     37.32 o
  -4  12   3       15.71        8.78     37.32 o
  -3  12   3      162.93      204.18     46.10 o
  -2  12   3      327.38      346.71     35.50 o
  -1  12   3      886.59      949.62     50.06 o
   0  12   3     1425.41     1501.15     60.54 o
   1  12   3       19.88       13.54     25.22 o
   2  12   3       87.85       42.81     37.87 o
   3  12   3      173.96      172.34     44.46 o
   4  12   3      315.61      382.56     54.89 o
   5  12   3      474.52      560.94     63.67 o
   6  12   3      444.09      533.50     63.67 o
  -6  13   3      943.63     1034.62     82.88 o
  -5  13   3      163.61      204.18     50.50 o
  -4  13   3       30.27       35.13     40.62 o
  -3  13   3      475.23      624.06     65.86 o
  -2  13   3     1519.99     1592.82     92.21 o
  -1  13   3       66.96       73.86     29.08 o
   0  13   3      949.09      936.69     57.36 o
   1  13   3      104.08       76.35     29.85 o
   2  13   3       52.34       14.84     28.52 o
   3  13   3      582.96      528.01     62.57 o
 -16   0   4       20.21       47.29     20.37 o
 -14   0   4      108.86      127.66     18.24 o
 -12   0   4     2323.54     2349.35     56.80 o
 -10   0   4       46.10       43.09     13.97 o
  -8   0   4    10880.28    10953.06    129.52 o
  -6   0   4     1631.49     1631.49     24.70 o
  -4   0   4     1315.80     1307.67     21.21 o
  -2   0   4    39448.86    39961.69    493.40 o
   0   0   4     9974.62    11053.67    177.45 o
   2   0   4    17588.82    18676.31    262.18 o
   4   0   4    18585.88    19398.92    244.45 o
   6   0   4     1049.70     1118.78     31.69 o
   8   0   4      486.86      566.87     22.51 o
  10   0   4     7789.49     7746.77    115.91 o
  12   0   4      224.65      210.39     21.39 o
  14   0   4      352.72      401.88     38.14 o
 -16   1   4      381.32      415.09     18.75 o
 -15   1   4     2063.08     2093.90     34.29 o
 -14   1   4     2232.36     2274.54     34.85 o
 -13   1   4        4.45       16.08     10.24 o
 -12   1   4      946.41      931.86     20.35 o
 -11   1   4     4009.14     3998.97     45.26 o
 -10   1   4       42.08       52.37      7.80 o
  -9   1   4     1819.13     1787.92     22.97 o
  -8   1   4     4906.24     5101.88     47.71 o
  -7   1   4     5567.69     5782.96     50.47 o
  -6   1   4     4496.70     4364.47     38.65 o
  -5   1   4      960.21      823.93     11.61 o
  -4   1   4       56.44       74.89      3.91 o
  -3   1   4     1835.65     1789.40     19.47 o
  -2   1   4    12646.21    12718.00    106.65 o
  -1   1   4       18.17       24.86      3.88 o
   0   1   4     7390.42     7634.91     81.36 o
   1   1   4     3777.79     3619.85     37.97 o
   2   1   4     2201.12     2161.11     23.37 o
   3   1   4     1069.42     1263.40     16.25 o
   4   1   4      151.09      165.36      6.72 o
   5   1   4      164.43      174.43     11.15 o
   6   1   4     2193.85     2105.13     25.38 o
   7   1   4     3282.73     3254.86     35.58 o
   8   1   4      894.38      850.65     27.37 o
   9   1   4       88.51       93.40      9.63 o
  10   1   4      489.08      480.58     17.34 o
  11   1   4      421.41      446.86     16.42 o
  12   1   4      159.63      158.02     13.69 o
  13   1   4      949.65      953.42     35.84 o
  14   1   4     1146.98     1239.05     41.44 o
 -16   2   4      359.04      344.02     17.20 o
 -15   2   4       39.28       27.39     12.47 o
 -14   2   4      911.55      913.44     21.93 o
 -13   2   4      134.54      135.49     11.91 o
 -12   2   4      114.08      107.75     10.52 o
 -11   2   4     1580.97     1528.68     23.26 o
 -10   2   4      949.06      970.98     16.93 o
  -9   2   4     3926.28     3831.89     45.03 o
  -8   2   4      789.00      845.48     14.04 o
  -7   2   4     1114.39     1196.87     15.47 o
  -6   2   4      857.84      822.95     14.37 o
  -5   2   4    13042.73    13773.75    122.87 o
  -4   2   4     2670.44     2674.98     26.54 o
  -3   2   4     4247.46     4146.09     58.46 o
  -2   2   4      454.53      464.95     10.22 o
  -1   2   4     1216.94     1210.89     23.81 o
   0   2   4       13.20       32.32      4.20 o
   1   2   4      209.91      296.43      6.78 o
   2   2   4     8587.88     8941.72     84.91 o
   3   2   4    21258.32    22470.11    197.45 o
   4   2   4        2.19        5.14      4.25 o
   5   2   4     3353.08     3169.63     33.06 o
   6   2   4     3458.08     3497.80     36.62 o
   7   2   4      298.83      300.98     13.26 o
   8   2   4     2319.81     2308.77     28.44 o
   9   2   4     1692.66     1653.16     27.67 o
  10   2   4        4.56        8.25     10.12 o
  11   2   4     1639.50     1614.08     33.94 o
  12   2   4      400.96      409.88     16.46 o
  13   2   4      123.84      150.63     13.90 o
 -16   3   4      144.16      145.18     20.70 o
 -15   3   4       61.39       43.03     15.42 o
 -14   3   4      338.41      316.25     18.17 o
 -13   3   4     3918.73     3802.84     65.01 o
 -12   3   4       49.28       53.60     11.99 o
 -11   3   4        3.66       11.44      9.67 o
 -10   3   4      936.50      965.70     19.68 o
  -9   3   4     1440.15     1451.86     22.67 o
  -8   3   4      802.29      817.49     15.69 o
  -7   3   4    16999.14    17126.16    153.46 o
  -6   3   4       16.45       18.98      5.22 o
  -5   3   4      383.08      417.37     10.35 o
  -4   3   4       19.44       22.96      5.07 o
  -3   3   4      349.66      323.53      8.05 o
  -2   3   4      685.30      795.12     12.60 o
  -1   3   4     5204.81     5126.84     66.33 o
   0   3   4     1784.46     1778.56     35.00 o
   1   3   4     3061.68     3094.80     60.05 o
   2   3   4     3766.71     3868.35     54.17 o
   3   3   4     1106.17      916.02     12.73 o
   4   3   4       25.18       24.39      5.00 o
   5   3   4     2023.56     1909.76     25.00 o
   6   3   4     2367.81     2387.43     30.69 o
   7   3   4      405.10      382.75     10.52 o
   8   3   4      226.09      218.50      9.87 o
   9   3   4     2660.68     2754.00     37.69 o
  10   3   4      100.00      105.49     13.44 o
  11   3   4      962.86      981.40     38.37 o
  12   3   4       55.16       16.58     13.20 o
  13   3   4      291.08      315.15     18.74 o
 -16   4   4     1532.81     1689.85     47.97 o
 -15   4   4      738.31      744.38     29.87 o
 -14   4   4      930.61      914.86     38.10 o
 -13   4   4       23.45       -1.28     14.57 o
 -12   4   4       15.80        2.66     13.05 o
 -11   4   4      240.77      237.02     15.86 o
 -10   4   4     1865.70     1875.79     32.82 o
  -9   4   4      712.92      701.16     20.54 o
  -8   4   4       66.93       86.83      8.76 o
  -7   4   4      538.37      568.56     21.12 o
  -6   4   4       38.30       41.77      5.85 o
  -5   4   4      192.21      254.41     10.23 o
  -4   4   4    15100.35    15181.60    197.64 o
  -3   4   4       16.33       26.06      5.25 o
  -2   4   4     2280.02     2236.28     36.60 o
  -1   4   4      878.81      837.45     15.24 o
   0   4   4     6119.97     6377.63     94.82 o
   1   4   4      475.88      556.61     17.96 o
   2   4   4    12237.13    12476.17    183.43 o
   3   4   4      212.01      227.82     14.04 o
   4   4   4      711.02      659.64     14.32 o
   5   4   4     6514.17     6656.53     83.25 o
   6   4   4     3298.89     3239.96     42.42 o
   7   4   4      130.65       96.62      8.86 o
   8   4   4     1413.03     1361.38     26.11 o
   9   4   4       18.51        7.78     10.19 o
  10   4   4      418.84      395.75     16.53 o
  11   4   4       17.21       -8.52     15.39 o
  12   4   4     1371.59     1412.10     51.61 o
  13   4   4        4.10      -16.29     16.29 o
 -15   5   4        8.35       14.79     20.62 o
 -14   5   4      910.32     1027.54     36.84 o
 -13   5   4     1199.64     1196.61     40.88 o
 -12   5   4     1192.47     1147.35     33.68 o
 -11   5   4       41.82       31.61     14.31 o
 -10   5   4       60.19       47.89     15.18 o
  -9   5   4      659.50      682.37     23.16 o
  -8   5   4       61.89       49.90     11.00 o
  -7   5   4     4078.05     3963.72     60.28 o
  -6   5   4     6109.58     6105.74     73.25 o
  -5   5   4     2226.77     2437.46     44.07 o
  -4   5   4     5433.88     5492.69     81.72 o
  -3   5   4        5.92       16.90      5.91 o
  -2   5   4      884.25      895.61     15.86 o
  -1   5   4     2224.34     2179.17     33.32 o
   0   5   4     5673.88     5711.14     86.91 o
   1   5   4       51.38       54.80      7.35 o
   2   5   4     1167.44     1053.06     18.75 o
   3   5   4      200.24      195.54     10.39 o
   4   5   4      191.83      193.55     11.68 o
   5   5   4     1758.06     1698.03     43.62 o
   6   5   4      843.18      818.97     26.34 o
   7   5   4        9.90       19.75     14.55 o
   8   5   4     2460.32     2430.55     56.31 o
   9   5   4      670.32      667.05     27.96 o
  10   5   4      275.67      301.61     23.20 o
  11   5   4       48.73       32.21     18.77 o
  12   5   4      113.00      110.92     21.87 o
  13   5   4        5.03      -22.54     34.15 o
 -15   6   4      421.38      489.42     34.88 o
 -14   6   4      496.56      515.91     35.26 o
 -13   6   4       38.73       10.05     32.38 o
 -12   6   4      753.58      792.68     37.12 o
 -11   6   4      197.09      233.30     23.42 o
 -10   6   4      219.83      197.56     22.11 o
  -9   6   4     2958.87     2965.45     69.95 o
  -8   6   4      683.23      677.73     48.72 o
  -7   6   4      280.13      265.25     16.90 o
  -6   6   4     4216.95     4240.03     82.12 o
  -5   6   4     2928.88     2976.98     52.87 o
  -4   6   4       20.53       11.97      5.70 o
  -3   6   4     3550.02     3802.67     55.02 o
  -2   6   4     9657.21     9412.01    105.38 o
  -1   6   4     3836.96     3864.15     55.71 o
   0   6   4      971.67      934.30     21.68 o
   1   6   4     2202.81     2158.85     34.06 o
   2   6   4        1.49        4.68      6.09 o
   3   6   4     2321.44     2202.43     35.23 o
   4   6   4     1870.24     1868.98     46.00 o
   5   6   4     1974.12     2016.76     49.76 o
   6   6   4       62.20       38.95     19.36 o
   7   6   4        0.94        5.49     20.57 o
   8   6   4     1633.98     1440.68     91.11 o
   9   6   4      520.24      388.59     36.48 o
  10   6   4     1031.81     1081.38     45.31 o
  11   6   4      541.98      503.64     35.90 o
  12   6   4        2.04        3.18     21.03 o
 -14   7   4       16.46       23.41     25.99 o
 -13   7   4      337.71      319.57     30.30 o
 -12   7   4       11.13       19.07     19.95 o
 -11   7   4     1238.10     1119.97     40.58 o
 -10   7   4       15.17       10.51     17.78 o
  -9   7   4     3682.86     3396.45    157.04 o
  -8   7   4      183.01      197.57     19.59 o
  -7   7   4      708.64      778.83     35.31 o
  -6   7   4      112.64      128.29     15.54 o
  -5   7   4     8846.28     8996.45    158.10 o
  -4   7   4      388.94      427.09     25.59 o
  -3   7   4     1540.01     1479.51     25.94 o
  -2   7   4      510.10      497.10     13.30 o
  -1   7   4       86.43       87.49     11.72 o
   0   7   4       11.08        6.23      8.36 o
   1   7   4     3571.02     3466.20     51.91 o
   2   7   4       11.44       12.80     16.21 o
   3   7   4      129.26      139.39     16.21 o
   4   7   4        2.10      -16.47     16.47 o
   5   7   4       15.96        2.34     18.19 o
   6   7   4      218.72      211.13     26.25 o
   7   7   4     3855.46     3802.42     99.50 o
   8   7   4       68.06       57.49     24.24 o
   9   7   4      596.47      630.91     50.77 o
  10   7   4       74.96       60.10     24.35 o
  11   7   4       57.97       51.48     27.09 o
 -14   8   4      213.68      217.90     56.53 o
 -13   8   4       12.20        3.08     29.99 o
 -12   8   4      270.67      283.97     36.66 o
 -11   8   4     1287.42     1249.50     66.04 o
 -10   8   4        3.45       24.40     24.22 o
  -9   8   4      258.63      264.08     31.04 o
  -8   8   4      779.36      767.39     49.12 o
  -7   8   4      389.22      375.87     23.98 o
  -6   8   4      854.02      853.74     31.84 o
  -5   8   4     2482.44     2596.24    125.90 o
  -4   8   4      948.53      962.76     24.01 o
  -3   8   4     1472.95     1497.50     27.58 o
  -2   8   4     6053.94     5956.91     81.29 o
  -1   8   4      300.51      345.34     16.54 o
   0   8   4      253.23      265.06     19.78 o
   1   8   4      321.62      353.24     20.62 o
   2   8   4      549.28      509.21     47.48 o
   3   8   4     2979.64     3079.88    102.64 o
   4   8   4     7182.38     6973.66    242.60 o
   5   8   4     1692.18     1686.06     56.07 o
   6   8   4       43.93       39.42     49.95 o
   7   8   4      178.76      151.34     35.68 o
   8   8   4       30.62        8.15     25.37 o
   9   8   4      744.54      760.04     92.48 o
  10   8   4     1243.72     1171.29     48.88 o
  11   8   4      207.99      159.03     37.72 o
 -13   9   4      392.63      410.01     63.12 o
 -12   9   4      664.11      653.71     48.71 o
 -11   9   4      432.79      359.43     61.20 o
 -10   9   4      269.01      290.27     34.72 o
  -9   9   4       13.25      -23.52     23.52 o
  -8   9   4     2099.96     2236.64    104.29 o
  -7   9   4      837.66      778.84     62.02 o
  -6   9   4     1308.17     1322.37    113.62 o
  -5   9   4     1602.95     1576.57     66.06 o
  -4   9   4      758.24      740.20     31.08 o
  -3   9   4     2026.52     1979.19     50.22 o
  -2   9   4      612.73      585.74     23.37 o
  -1   9   4      534.91      549.10     25.56 o
   0   9   4     1942.13     1940.31    179.21 o
   1   9   4        3.74       10.38     15.94 o
   2   9   4      245.83      231.02     23.52 o
   3   9   4     1900.35     1878.16     91.94 o
   4   9   4      411.15      352.29     35.13 o
   5   9   4     1170.74     1144.80     58.18 o
   6   9   4      277.45      289.94     30.87 o
   7   9   4      113.58       86.02     32.66 o
   8   9   4      548.36      639.43     64.77 o
   9   9   4       17.91       14.27     37.87 o
 -11  10   4        4.10      -20.49     30.46 o
 -10  10   4      490.83      543.78     44.02 o
  -9  10   4      201.95      240.25     35.11 o
  -8  10   4       24.30       82.33     38.97 o
  -7  10   4        0.94        4.94     30.74 o
  -6  10   4      146.67      100.44     34.58 o
  -5  10   4       28.38       44.46     31.29 o
  -4  10   4     5015.55     5135.22    178.93 o
  -3  10   4       83.68      107.22     24.44 o
  -2  10   4      129.57      144.19     24.53 o
  -1  10   4      589.71      560.28     59.83 o
   0  10   4      746.88      806.29     58.73 o
   1  10   4      320.76      376.52     45.01 o
   2  10   4     3542.33     3380.48    130.63 o
   3  10   4      398.19      474.22     51.59 o
   4  10   4        7.78       35.68     31.83 o
   5  10   4      100.33       73.55     38.42 o
   6  10   4     1038.87      986.32     69.71 o
   7  10   4       52.47       23.05     40.07 o
   8  10   4      429.88      408.91     58.73 o
 -10  11   4       27.77       69.16     47.75 o
  -9  11   4        8.83      -23.05     40.62 o
  -8  11   4        2.21      -29.09     37.87 o
  -7  11   4     2338.43     2130.71    105.93 o
  -6  11   4       46.77       20.86     37.32 o
  -5  11   4       62.03       67.51     37.32 o
  -4  11   4       21.20       30.74     34.58 o
  -3  11   4      523.31      507.00     37.25 o
  -2  11   4      396.05      382.52     34.54 o
  -1  11   4     1864.83     1873.79    124.32 o
   0  11   4       74.23       83.80     24.83 o
   1  11   4       17.95       10.98     35.68 o
   2  11   4       24.33       -8.23     34.58 o
   3  11   4      557.33      573.57     57.08 o
   4  11   4      206.35      212.96     46.10 o
   5  11   4      590.64      523.62     57.63 o
   6  11   4      178.21      220.65     51.04 o
   7  11   4        8.92       29.64     40.62 o
  -8  12   4      132.91       58.18     45.01 o
  -7  12   4       39.34       87.82     45.01 o
  -6  12   4      140.24      174.54     47.20 o
  -5  12   4      138.74      165.21     46.65 o
  -4  12   4       51.41      128.44     41.17 o
  -3  12   4      254.72      267.85     46.10 o
  -2  12   4      364.04      402.18     36.86 o
  -1  12   4      264.22      293.02     34.54 o
   0  12   4      667.33      689.66     44.63 o
   1  12   4       60.95       57.36     37.05 o
   2  12   4     1344.45     1352.96     85.07 o
   3  12   4      663.02      654.25     66.41 o
   4  12   4        4.18       72.45     40.07 o
   5  12   4      205.86      226.13     52.14 o
  -5  13   4      613.89      751.95     73.00 o
  -4  13   4       65.53      109.22     47.20 o
  -3  13   4      456.61      431.96     59.83 o
  -2  13   4       55.23       97.11     34.03 o
  -1  13   4      108.54      100.73     40.34 o
   0  13   4      335.77      385.78     38.99 o
   1  13   4      522.14      574.66     45.99 o
   2  13   4      194.22      223.93     59.83 o
 -17   0   5      874.02      892.61     36.23 o
 -15   0   5      886.15      940.68     51.31 o
 -13   0   5      180.48      164.12     17.39 o
 -11   0   5     7713.72     7803.50    106.96 o
  -9   0   5     6844.57     7113.85     95.65 o
  -7   0   5      239.33      226.23     13.79 o
  -5   0   5     2116.29     1841.13     34.38 o
  -3   0   5    12310.91    12831.69    160.04 o
  -1   0   5     1827.49     2020.51     36.57 o
   1   0   5     4776.57     4590.25     77.79 o
   3   0   5     5870.39     5857.16     87.88 o
   5   0   5     3067.43     3038.08     46.55 o
   7   0   5     2967.59     2955.42     53.14 o
   9   0   5       67.18       67.62     12.95 o
  11   0   5      836.39      816.05     42.82 o
  13   0   5      465.94      429.59     26.23 o
 -17   1   5        8.47       -6.90     15.03 o
 -16   1   5      133.04      119.56     14.98 o
 -15   1   5       81.96       89.75     13.26 o
 -14   1   5     1067.24     1106.13     23.99 o
 -13   1   5       71.82       66.31     10.98 o
 -12   1   5     1055.13     1059.33     24.89 o
 -11   1   5     1170.11     1140.99     19.54 o
 -10   1   5       82.49       78.98      8.08 o
  -9   1   5     2797.89     2793.40     31.22 o
  -8   1   5     3369.44     3241.21     34.05 o
  -7   1   5     1534.07     1516.88     18.14 o
  -6   1   5      260.30      316.41      7.96 o
  -5   1   5      392.20      356.24      7.58 o
  -4   1   5      978.63      967.51     12.40 o
  -3   1   5     1817.79     1704.45     18.88 o
  -2   1   5    14434.01    14336.53    125.29 o
  -1   1   5     1772.98     1641.44     21.20 o
   0   1   5     1098.03     1104.17     14.91 o
   1   1   5      840.78      772.67     13.21 o
   2   1   5     1088.80     1175.99     15.08 o
   3   1   5      350.22      297.86      8.02 o
   4   1   5     2576.19     2409.24     27.90 o
   5   1   5     4042.46     4018.30     41.23 o
   6   1   5      647.08      596.55     13.10 o
   7   1   5       20.84       21.50      7.28 o
   8   1   5       21.51       33.83      8.58 o
   9   1   5     1570.78     1583.89     28.37 o
  10   1   5     1443.82     1468.63     27.03 o
  11   1   5      377.53      348.63     15.55 o
  12   1   5       15.35        8.46     12.02 o
  13   1   5      282.46      309.16     16.98 o
 -16   2   5        7.11        9.46     13.74 o
 -15   2   5      416.11      404.48     17.75 o
 -14   2   5      635.23      637.39     18.81 o
 -13   2   5     2385.74     2440.11     37.25 o
 -12   2   5     1297.41     1313.98     24.63 o
 -11   2   5      502.54      548.76     15.39 o
 -10   2   5      106.78       79.50     10.88 o
  -9   2   5     1295.25     1311.17     19.74 o
  -8   2   5      286.47      299.51     10.08 o
  -7   2   5     3273.01     3263.40     33.77 o
  -6   2   5     6268.83     5922.28     56.09 o
  -5   2   5     4273.53     4369.52     41.99 o
  -4   2   5    18893.11    19141.30    168.41 o
  -3   2   5     1155.02     1042.99     10.94 o
  -2   2   5      273.50      273.43      6.80 o
  -1   2   5      690.30      673.58      8.69 o
   0   2   5     6985.21     6945.18     69.28 o
   1   2   5      289.47      308.30      7.23 o
   2   2   5     7714.05     7588.04     73.06 o
   3   2   5     1220.59     1160.92     15.46 o
   4   2   5      621.24      632.17     11.85 o
   5   2   5        5.54       10.73      5.36 o
   6   2   5      173.02      177.35      8.22 o
   7   2   5      323.36      360.74     11.75 o
   8   2   5      358.23      384.49     16.05 o
   9   2   5     2069.71     1946.94     31.08 o
  10   2   5     1314.36     1327.96     31.06 o
  11   2   5      168.59      140.63     13.60 o
  12   2   5       28.83       35.60     12.07 o
  13   2   5      303.52      287.97     24.22 o
 -16   3   5     1526.13     1603.54     51.09 o
 -15   3   5      385.03      404.30     20.32 o
 -14   3   5        5.44      -10.12     13.29 o
 -13   3   5      290.77      276.03     16.44 o
 -12   3   5      934.03      896.13     25.30 o
 -11   3   5      652.17      663.04     19.44 o
 -10   3   5     3416.70     3308.06     41.20 o
  -9   3   5      930.42      939.08     20.33 o
  -8   3   5      141.32      160.58      9.07 o
  -7   3   5     1136.38     1142.11     16.06 o
  -6   3   5     7064.16     7017.42     70.00 o
  -5   3   5      299.47      357.42      8.88 o
  -4   3   5     4326.98     4003.69     43.60 o
  -3   3   5      116.76      155.68      5.52 o
  -2   3   5    12023.13    12498.01    160.34 o
  -1   3   5      429.86      378.87      9.51 o
   0   3   5     3395.18     3268.41     50.34 o
   1   3   5       58.09       75.78      9.44 o
   2   3   5     2856.87     2864.77     34.42 o
   3   3   5       67.55       82.82      4.93 o
   4   3   5     2164.48     2154.00     25.44 o
   5   3   5     2426.91     2402.21     30.17 o
   6   3   5     5137.46     5041.43     55.23 o
   7   3   5     1679.82     1680.28     24.49 o
   8   3   5      143.56      163.86     12.15 o
   9   3   5      448.12      414.83     14.16 o
  10   3   5       77.62       69.35     13.58 o
  11   3   5       83.23      118.58     15.26 o
  12   3   5     1258.12     1200.02     41.15 o
  13   3   5      592.21      651.82     27.57 o
 -16   4   5       15.61       17.35     19.40 o
 -15   4   5      567.15      563.80     26.92 o
 -14   4   5      499.65      482.44     23.96 o
 -13   4   5     4449.28     4491.53     70.68 o
 -12   4   5        7.75       -4.24     13.54 o
 -11   4   5      548.27      489.86     19.61 o
 -10   4   5       85.98       92.79     10.84 o
  -9   4   5      167.56      164.36     11.02 o
  -8   4   5        4.65       -6.45      7.39 o
  -7   4   5    11087.60    10737.81    117.30 o
  -6   4   5     4655.84     4812.20     57.84 o
  -5   4   5     1436.10     1454.17     22.40 o
  -4   4   5        8.86       15.52      4.96 o
  -3   4   5     6924.67     7253.20     88.37 o
  -2   4   5      918.78      963.18     15.88 o
  -1   4   5     5832.61     5683.08     75.93 o
   0   4   5      379.79      299.76     13.51 o
   1   4   5      617.81      602.23     19.86 o
   2   4   5      131.60      116.47      9.07 o
   3   4   5     7229.79     7442.08    110.82 o
   4   4   5       14.07        9.94      5.90 o
   5   4   5      109.21      115.44     13.96 o
   6   4   5        0.80        4.62     10.28 o
   7   4   5       37.58       50.45      9.59 o
   8   4   5      715.49      633.83     18.65 o
   9   4   5     3204.96     3233.16     47.99 o
  10   4   5      297.54      326.55     20.64 o
  11   4   5       62.08       55.12     17.37 o
  12   4   5       12.53       -8.02     17.25 o
 -16   5   5      115.78      110.47     29.09 o
 -15   5   5      657.51      601.94     34.59 o
 -14   5   5      311.29      304.29     34.32 o
 -13   5   5      292.84      311.72     22.81 o
 -12   5   5      490.70      489.55     24.26 o
 -11   5   5      890.33      877.30     28.42 o
 -10   5   5      376.17      366.09     20.77 o
  -9   5   5     2568.19     2555.75     51.99 o
  -8   5   5       56.12       62.06     11.23 o
  -7   5   5      184.15      214.62     13.01 o
  -6   5   5     1515.52     1391.33     30.36 o
  -5   5   5      300.22      324.17     20.25 o
  -4   5   5      261.80      205.73     12.11 o
  -3   5   5     4258.18     4030.49     52.71 o
  -2   5   5      385.51      384.42     17.98 o
  -1   5   5      602.22      555.90     12.77 o
   0   5   5     1726.27     1713.53     30.73 o
   1   5   5     1231.84     1228.11     30.58 o
   2   5   5      433.99      398.39     18.87 o
   3   5   5      778.13      759.09     26.43 o
   4   5   5       52.74       76.56     19.60 o
   5   5   5     5658.61     5749.04     91.62 o
   6   5   5     1315.93     1382.74     81.60 o
   7   5   5      275.56      288.53     21.88 o
   8   5   5     1368.80     1347.60     49.45 o
   9   5   5        3.73       -8.13     16.21 o
  10   5   5       75.45      130.81     24.16 o
  11   5   5     1238.06     1278.43     40.97 o
  12   5   5      337.63      331.70     33.75 o
 -15   6   5      421.09      461.72     37.16 o
 -14   6   5       67.74       90.11     24.27 o
 -13   6   5        6.94       35.91     21.46 o
 -12   6   5      414.64      399.06     28.51 o
 -11   6   5     1474.46     1445.43     44.44 o
 -10   6   5       78.42       37.57     24.65 o
  -9   6   5      175.77      176.06     16.38 o
  -8   6   5      237.48      252.64     24.61 o
  -7   6   5      324.20      294.49     16.58 o
  -6   6   5     3958.34     3888.77     64.81 o
  -5   6   5     5046.66     5297.98     84.69 o
  -4   6   5     1345.41     1278.78     25.14 o
  -3   6   5      901.87      925.52     19.70 o
  -2   6   5        7.62       13.89      5.61 o
  -1   6   5     2033.87     2168.48     40.56 o
   0   6   5     3072.19     2968.70     55.02 o
   1   6   5     7417.87     7458.30    131.67 o
   2   6   5      180.51      180.03     16.04 o
   3   6   5        3.28       -1.03     12.25 o
   4   6   5        4.65        7.32     13.98 o
   5   6   5     1311.70     1324.76    104.83 o
   6   6   5      176.70      209.25     25.63 o
   7   6   5     3850.14     3657.07     96.43 o
   8   6   5      538.74      597.77     39.56 o
   9   6   5        3.47       -8.68     25.19 o
  10   6   5       17.74       22.41     31.46 o
  11   6   5       56.29       63.26     22.02 o
 -14   7   5      543.12      573.67     51.87 o
 -13   7   5       43.66       28.29     28.71 o
 -12   7   5      237.26      244.17     25.83 o
 -11   7   5       50.11       71.56     27.17 o
 -10   7   5       15.56        1.74     21.54 o
  -9   7   5       14.25       12.02     15.57 o
  -8   7   5      101.44      120.04     20.07 o
  -7   7   5      398.26      383.18     19.32 o
  -6   7   5      126.87      117.70     15.34 o
  -5   7   5      813.48      879.16     36.25 o
  -4   7   5       34.18       35.28     13.38 o
  -3   7   5      280.93      251.66     12.56 o
  -2   7   5     9527.76     9333.19    105.52 o
  -1   7   5        0.02       -4.92      8.55 o
   0   7   5      157.34      164.16     14.34 o
   1   7   5      348.38      368.21     20.04 o
   2   7   5       39.24       39.05     13.18 o
   3   7   5       70.67       43.11     17.28 o
   4   7   5     4582.45     4656.35    257.42 o
   5   7   5        3.69       23.60     18.97 o
   6   7   5       87.36       75.47     24.15 o
   7   7   5      140.23      147.89     27.13 o
   8   7   5      664.13      666.89     62.85 o
   9   7   5       11.28       -7.14     25.99 o
  10   7   5      589.51      531.18     37.28 o
  11   7   5       16.51       28.56     56.26 o
 -14   8   5      394.73      530.76     66.96 o
 -13   8   5       71.63       80.13     32.21 o
 -12   8   5       26.94       18.49     27.31 o
 -11   8   5     1257.19     1223.37     56.00 o
 -10   8   5        4.95       21.48     24.62 o
  -9   8   5      477.66      461.00     35.47 o
  -8   8   5      207.51      241.75     27.44 o
  -7   8   5      562.83      652.21     39.39 o
  -6   8   5     3050.36     3156.84     86.74 o
  -5   8   5     3215.85     3193.87    112.79 o
  -4   8   5     2036.96     2036.44     38.94 o
  -3   8   5     2390.06     2360.72     41.33 o
  -2   8   5        3.36        1.00     10.05 o
  -1   8   5     1412.32     1389.39     37.08 o
   0   8   5      318.71      289.62     19.04 o
   1   8   5     1024.44     1016.15     41.44 o
   2   8   5      437.01      433.19     27.29 o
   3   8   5      748.68      717.51     37.60 o
   4   8   5        4.78       -4.54     17.35 o
   5   8   5     1829.40     1748.12     58.85 o
   6   8   5        3.56      -16.57     20.74 o
   7   8   5     1841.70     1898.79     78.76 o
   8   8   5      159.96      127.01     29.04 o
   9   8   5        2.22      -12.62     36.77 o
  10   8   5      225.97      149.23     36.87 o
 -13   9   5      179.75      167.40     52.69 o
 -12   9   5       90.67       70.32     64.77 o
 -11   9   5      117.78      108.19     35.68 o
 -10   9   5       50.16      100.17     29.50 o
  -9   9   5      235.20      307.14     48.57 o
  -8   9   5        1.06        6.44     23.13 o
  -7   9   5      410.93      500.57     51.59 o
  -6   9   5        2.42       45.79     20.56 o
  -5   9   5       16.01        4.93     22.50 o
  -4   9   5      698.70      738.74     40.89 o
  -3   9   5     1635.20     1507.57     53.36 o
  -2   9   5     1427.40     1309.96     73.27 o
  -1   9   5     1233.89     1282.16     69.71 o
   0   9   5       23.79       15.37     28.54 o
   1   9   5      146.70      133.92     31.83 o
   2   9   5      433.79      453.37     45.56 o
   3   9   5      393.22      399.58     47.20 o
   4   9   5      552.17      500.02     52.69 o
   5   9   5     2659.38     2517.66    109.22 o
   6   9   5     1143.60     1085.11     70.80 o
   7   9   5      132.85      105.93     42.81 o
   8   9   5       10.60       67.51     42.81 o
   9   9   5      276.52      289.25     56.53 o
 -11  10   5       21.27       80.13     47.20 o
 -10  10   5      198.93      231.07     48.30 o
  -9  10   5       85.02       37.87     37.32 o
  -8  10   5       14.41       12.62     34.03 o
  -7  10   5     1966.76     1998.98    100.44 o
  -6  10   5       87.46       74.10     35.13 o
  -5  10   5        8.63       11.53     30.19 o
  -4  10   5      297.54      287.65     29.88 o
  -3  10   5     1338.29     1419.15     54.06 o
  -2  10   5       11.88       -4.57     34.58 o
  -1  10   5     1456.47     1483.02     87.54 o
   0  10   5      365.06      386.40     47.20 o
   1  10   5       25.94       -9.88     30.74 o
   2  10   5       67.51       94.95     36.23 o
   3  10   5     3352.90     3292.66    130.08 o
   4  10   5      406.16      393.54     51.59 o
   5  10   5      337.14      321.09     51.04 o
   6  10   5        1.90       -7.14     36.77 o
   7  10   5      190.95      214.61     47.75 o
   8  10   5      656.06      698.16     70.26 o
 -10  11   5      288.13      295.29     54.89 o
  -9  11   5      219.08      132.83     48.85 o
  -8  11   5      247.49      251.93     51.04 o
  -7  11   5      167.90      133.92     42.26 o
  -6  11   5      896.66      965.46     75.74 o
  -5  11   5       83.65        8.23     37.32 o
  -4  11   5     1197.59     1228.37     78.49 o
  -3  11   5       47.91       46.13     24.42 o
  -2  11   5      256.76      236.31     30.45 o
  -1  11   5       64.03       52.42     23.67 o
   0  11   5      685.27      691.87     44.44 o
   1  11   5       21.94       39.52     34.03 o
   2  11   5      188.77      169.05     43.36 o
   3  11   5       96.72      178.93     44.46 o
   4  11   5       70.64       57.08     41.17 o
   5  11   5       36.43       69.71     42.81 o
   6  11   5      858.54      879.29     77.94 o
  -8  12   5        6.56       74.65     44.46 o
  -7  12   5      285.13      390.79     58.73 o
  -6  12   5      227.48      331.52     53.24 o
  -5  12   5       12.89       19.21     40.62 o
  -4  12   5      214.96      282.67     51.04 o
  -3  12   5      664.60      731.19     65.04 o
  -2  12   5       50.01       32.18     33.76 o
  -1  12   5     1128.90     1057.16     53.56 o
   0  12   5      388.58      454.12     53.51 o
   1  12   5     1280.18     1300.27     83.98 o
   2  12   5     1038.92     1294.78     85.07 o
   3  12   5      223.16      225.04     48.30 o
   4  12   5      147.66       98.80     42.26 o
  -5  13   5       49.19       21.95     43.36 o
  -4  13   5       10.55      -10.98     41.17 o
  -3  13   5       59.94      111.97     47.20 o
  -2  13   5      350.88      454.54     43.08 o
  -1  13   5        7.89        1.80     28.48 o
   0  13   5       30.18       24.35     29.08 o
   1  13   5       90.41       67.47     30.08 o
 -16   0   6      283.39      299.19     24.66 o
 -14   0   6     3526.65     3623.40     66.49 o
 -12   0   6     1081.76     1054.27     50.62 o
 -10   0   6      535.45      548.69     18.97 o
  -8   0   6    13086.85    12695.73    161.26 o
  -6   0   6     7119.35     7467.72    109.57 o
  -4   0   6    11874.27    13141.99    165.04 o
  -2   0   6    31204.72    31342.68    594.63 o
   0   0   6     3590.04     3720.52     64.64 o
   2   0   6     3189.46     3371.94     53.40 o
   4   0   6     4678.00     4529.48     63.92 o
   6   0   6     1888.05     1901.41     34.49 o
   8   0   6     3423.23     3344.71     77.24 o
  10   0   6      690.58      710.31     27.25 o
  12   0   6      321.61      327.72     25.91 o
 -17   1   6      590.05      618.44     22.11 o
 -16   1   6      369.21      356.16     17.60 o
 -15   1   6        3.41        9.74     12.42 o
 -14   1   6        6.97        5.67     11.20 o
 -13   1   6        1.85      -13.15     13.15 o
 -12   1   6      795.98      773.36     18.61 o
 -11   1   6     5150.73     5038.61     54.14 o
 -10   1   6     2858.16     2845.41     32.59 o
  -9   1   6     1158.90     1108.51     17.10 o
  -8   1   6      545.52      588.70     12.72 o
  -7   1   6        6.52        7.04      4.75 o
  -6   1   6     4912.02     4775.30     43.92 o
  -5   1   6    13841.54    13979.68    124.92 o
  -4   1   6    10179.88    10269.69     97.54 o
  -3   1   6      139.70      132.48      5.06 o
  -2   1   6      395.83      403.09      8.46 o
  -1   1   6     2555.71     2604.43     35.54 o
   0   1   6     4746.55     4861.19     54.08 o
   1   1   6     6421.75     6536.60     77.27 o
   2   1   6     3364.29     3268.38     36.58 o
   3   1   6      762.05      677.88     11.97 o
   4   1   6      373.62      323.35     10.14 o
   5   1   6     2688.19     2587.70     29.34 o
   6   1   6     1247.52     1159.53     19.02 o
   7   1   6      574.31      577.54     15.87 o
   8   1   6       54.42       55.78     12.09 o
   9   1   6      567.74      577.77     18.16 o
  10   1   6     1577.35     1614.95     35.23 o
  11   1   6     1138.12     1131.48     24.37 o
  12   1   6      425.75      438.36     18.09 o
 -17   2   6      113.84      107.40     16.55 o
 -16   2   6      279.95      293.24     18.81 o
 -15   2   6     2623.18     2665.05     41.00 o
 -14   2   6      703.86      685.45     20.40 o
 -13   2   6      722.58      746.07     25.23 o
 -12   2   6     1090.83     1033.98     23.55 o
 -11   2   6      164.26      171.67     11.15 o
 -10   2   6      337.16      323.01     11.52 o
  -9   2   6     2918.34     2863.07     33.27 o
  -8   2   6     1898.29     1897.52     25.82 o
  -7   2   6     2698.33     2523.86     29.96 o
  -6   2   6     4795.83     4801.89     46.55 o
  -5   2   6        3.67        9.54      4.26 o
  -4   2   6     3410.55     3633.09     34.95 o
  -3   2   6     1545.97     1886.18     22.35 o
  -2   2   6     3194.74     3509.27     42.84 o
  -1   2   6     8548.82     8859.96     92.61 o
   0   2   6     7946.02     8240.35     82.50 o
   1   2   6    10270.41    10433.39    112.98 o
   2   2   6        5.13        6.97      4.43 o
   3   2   6       75.52       64.15      5.31 o
   4   2   6      773.65      770.50     13.53 o
   5   2   6     5755.93     5740.19     58.52 o
   6   2   6      235.72      188.39      9.89 o
   7   2   6     2995.28     2865.45     36.71 o
   8   2   6      164.45      146.18     10.77 o
   9   2   6       36.44       34.40     10.63 o
  10   2   6      526.15      502.90     17.74 o
  11   2   6      881.93      911.54     28.07 o
  12   2   6      178.01      198.75     14.60 o
 -16   3   6       97.10      103.50     17.15 o
 -15   3   6      448.75      465.89     21.30 o
 -14   3   6       34.72       19.63     19.43 o
 -13   3   6     2785.75     2846.81     44.58 o
 -12   3   6       49.72       61.53     11.89 o
 -11   3   6      774.89      793.60     20.97 o
 -10   3   6       12.63        8.09      8.47 o
  -9   3   6     2530.95     2514.83     34.55 o
  -8   3   6      276.78      281.28      9.92 o
  -7   3   6     4667.32     4605.32     47.71 o
  -6   3   6     1542.64     1631.60     19.23 o
  -5   3   6      924.86      971.98     14.27 o
  -4   3   6     4061.93     4173.71     42.18 o
  -3   3   6     7030.05     7110.54     78.05 o
  -2   3   6      147.74      158.45      7.67 o
  -1   3   6      892.31      850.57     14.73 o
   0   3   6     2421.10     2588.78     37.56 o
   1   3   6      119.55      153.14      7.68 o
   2   3   6     1704.77     1739.01     23.83 o
   3   3   6     9215.87     8987.23     87.23 o
   4   3   6       16.69       11.54      5.54 o
   5   3   6       84.53       83.48     10.62 o
   6   3   6      649.84      609.12     14.84 o
   7   3   6      332.99      300.10     11.14 o
   8   3   6      200.85      175.25     10.54 o
   9   3   6     2962.52     2998.59     46.70 o
  10   3   6      221.31      223.37     16.11 o
  11   3   6       77.21      109.69     15.38 o
  12   3   6       56.62       30.90     17.82 o
 -16   4   6     1471.26     1507.18     51.65 o
 -15   4   6      124.74       97.29     19.40 o
 -14   4   6       15.06      -13.11     15.45 o
 -13   4   6      116.08      112.70     19.50 o
 -12   4   6     1116.42     1020.93     30.14 o
 -11   4   6        8.44        7.12     11.70 o
 -10   4   6     2477.70     2474.24     39.87 o
  -9   4   6      406.14      369.72     13.75 o
  -8   4   6     2328.05     2285.62     35.62 o
  -7   4   6      743.72      772.13     15.43 o
  -6   4   6    13978.29    14411.83    145.25 o
  -5   4   6      771.69      866.99     15.08 o
  -4   4   6     2702.14     2546.08     32.36 o
  -3   4   6     2674.28     2836.80     38.32 o
  -2   4   6       87.50       63.30     13.11 o
  -1   4   6      335.65      275.31      6.91 o
   0   4   6    12122.56    12188.83    172.71 o
   1   4   6     5442.62     5937.49     89.02 o
   2   4   6     1238.03     1197.90     26.35 o
   3   4   6      211.53      246.86     17.79 o
   4   4   6      546.76      538.76     29.55 o
   5   4   6      158.65      160.64     12.68 o
   6   4   6     1752.61     1699.87     28.43 o
   7   4   6      430.59      406.75     16.36 o
   8   4   6       20.00        8.63     11.86 o
   9   4   6      196.89      186.26     14.85 o
  10   4   6       41.35       46.92     19.14 o
  11   4   6      124.27      149.45     22.53 o
  12   4   6     1589.35     1692.64     55.47 o
 -16   5   6       55.00       57.14     22.27 o
 -15   5   6      532.99      537.85     44.36 o
 -14   5   6      293.35      267.68     23.25 o
 -13   5   6      279.51      332.07     29.63 o
 -12   5   6      328.54      303.29     20.60 o
 -11   5   6      539.68      480.92     49.32 o
 -10   5   6     2604.59     2603.27     58.92 o
  -9   5   6      836.44      832.14     24.01 o
  -8   5   6       13.83       25.56     10.40 o
  -7   5   6      515.06      517.13     20.57 o
  -6   5   6     3043.52     2895.53     45.24 o
  -5   5   6      244.69      243.20     12.18 o
  -4   5   6     4171.33     4158.62     59.22 o
  -3   5   6      517.53      452.55     13.01 o
  -2   5   6      688.82      656.00     14.07 o
  -1   5   6      670.70      674.52     13.79 o
   0   5   6     3328.98     3217.14     61.93 o
   1   5   6      325.91      343.18     19.63 o
   2   5   6     7122.88     6998.03    125.08 o
   3   5   6     1388.61     1363.50     71.00 o
   4   5   6     3344.97     3354.46     58.89 o
   5   5   6       11.50        2.17     12.33 o
   6   5   6       46.02       35.83     16.06 o
   7   5   6     1850.46     1759.58     66.34 o
   8   5   6      208.05      203.37     22.27 o
   9   5   6     1038.65     1116.97     36.52 o
  10   5   6     1326.69     1407.77     41.84 o
  11   5   6      334.10      342.94     29.63 o
 -15   6   6      562.01      603.24     93.31 o
 -14   6   6      996.72      982.38    131.45 o
 -13   6   6      164.15       99.64     23.87 o
 -12   6   6     1135.84     1078.94     51.51 o
 -11   6   6       16.49       23.46     23.07 o
 -10   6   6      109.18      117.98     18.24 o
  -9   6   6      795.64      834.42     28.20 o
  -8   6   6     5943.30     5888.08     94.52 o
  -7   6   6     3962.53     4016.95    113.13 o
  -6   6   6      417.46      422.18     17.49 o
  -5   6   6      877.39      958.41     23.06 o
  -4   6   6       53.17       53.45      8.06 o
  -3   6   6      421.45      379.98     10.93 o
  -2   6   6     5770.38     5525.45     76.58 o
  -1   6   6      762.54      690.34     33.19 o
   0   6   6       64.56       63.14     22.64 o
   1   6   6     7082.03     6935.43    124.08 o
   2   6   6     1089.71     1074.20     32.09 o
   3   6   6      321.33      364.46     21.79 o
   4   6   6      701.57      684.17     34.05 o
   5   6   6     1372.00     1282.01     47.51 o
   6   6   6       24.44       26.89     20.18 o
   7   6   6      826.86      789.24     43.42 o
   8   6   6     1281.49     1311.37     55.82 o
   9   6   6       26.99       -6.01     26.75 o
  10   6   6      165.14      147.99     27.84 o
  11   6   6      530.08      509.30     35.51 o
 -14   7   6        4.82       -7.51     28.65 o
 -13   7   6       23.06        5.03     34.30 o
 -12   7   6       44.48        6.02     25.99 o
 -11   7   6     4093.13     4168.20    108.78 o
 -10   7   6      428.78      431.57     83.15 o
  -9   7   6       34.59       18.60     23.88 o
  -8   7   6       12.77       22.87     16.53 o
  -7   7   6      542.52      514.43     30.31 o
  -6   7   6      862.38      859.03     30.81 o
  -5   7   6     1610.90     1668.95     43.13 o
  -4   7   6        4.08        1.24      9.87 o
  -3   7   6       94.16       91.00     11.35 o
  -2   7   6       22.35       30.92     11.51 o
  -1   7   6     2655.94     2452.58     68.75 o
   0   7   6       21.70       35.32     12.85 o
   1   7   6     3192.46     3207.19     66.20 o
   2   7   6       56.68       50.21     16.22 o
   3   7   6     2602.55     2581.25     84.53 o
   4   7   6       34.96       27.37     18.94 o
   5   7   6     2603.81     2532.38     88.09 o
   6   7   6      160.47      178.00     26.96 o
   7   7   6     1884.01     1977.86     67.87 o
   8   7   6        4.94      -28.07     53.24 o
   9   7   6       23.78       26.89     37.87 o
  10   7   6       53.51       24.18     85.62 o
 -14   8   6      418.79      347.98     58.73 o
 -13   8   6      478.48      413.58     41.33 o
 -12   8   6      160.92      131.19     31.23 o
 -11   8   6       22.04       56.41     26.70 o
 -10   8   6     2073.35     1983.32     67.27 o
  -9   8   6      839.72      849.51     44.82 o
  -8   8   6     2636.90     2561.33     73.49 o
  -7   8   6     2026.69     2020.32     52.01 o
  -6   8   6      229.70      220.71     25.86 o
  -5   8   6        7.45       31.48     17.54 o
  -4   8   6       41.89       25.38     12.61 o
  -3   8   6       13.66        8.09     14.65 o
  -2   8   6     2980.33     2947.13     66.61 o
  -1   8   6     1682.13     1628.49     76.84 o
   0   8   6      972.96      902.34     54.89 o
   1   8   6     1100.58     1152.62     65.32 o
   2   8   6     1151.51     1027.48     60.92 o
   3   8   6        4.23      -11.53     26.35 o
   4   8   6     1699.21     1807.97     86.72 o
   5   8   6      325.49      395.73     49.40 o
   6   8   6       38.12       21.95     36.23 o
   7   8   6      236.72      250.28     45.56 o
   8   8   6      896.40      890.27     74.10 o
   9   8   6       58.70       85.07     46.10 o
 -13   9   6       70.08       45.56     47.75 o
 -12   9   6      493.75      462.24     62.02 o
 -11   9   6       45.63       48.92     29.60 o
 -10   9   6      964.02     1003.88     73.00 o
  -9   9   6       32.88       45.56     37.32 o
  -8   9   6       25.82       46.10     32.93 o
  -7   9   6        5.88        6.04     32.38 o
  -6   9   6      660.31      584.55     55.44 o
  -5   9   6       11.96       23.60     29.64 o
  -4   9   6     1658.47     1607.94     81.78 o
  -3   9   6     1539.02     1414.48     51.99 o
  -2   9   6       65.29       55.39     21.52 o
  -1   9   6      703.33      591.13     52.69 o
   0   9   6      216.06      216.25     36.77 o
   1   9   6      784.11      812.33     60.92 o
   2   9   6      784.40      710.79     57.08 o
   3   9   6      610.19      609.24     54.89 o
   4   9   6      586.82      559.30     57.08 o
   5   9   6        8.11       34.03     36.23 o
   6   9   6        1.73       -4.39     36.77 o
   7   9   6      612.13      602.11     64.22 o
   8   9   6       96.36       83.43     43.36 o
 -11  10   6        0.61       10.43     43.91 o
 -10  10   6     1080.26     1242.09     87.27 o
  -9  10   6        8.26       10.98     39.52 o
  -8  10   6      104.43      181.13     45.01 o
  -7  10   6      289.00      284.31     46.10 o
  -6  10   6     1935.56     2103.27    102.64 o
  -5  10   6       76.40       23.60     32.38 o
  -4  10   6       40.95       53.89     23.36 o
  -3  10   6        1.87        1.92     22.12 o
  -2  10   6       52.92       55.72     22.31 o
  -1  10   6      179.98      153.72     26.18 o
   0  10   6     3082.52     2923.28    118.56 o
   1  10   6      826.14      770.61     61.47 o
   2  10   6      182.90      147.65     40.07 o
   3  10   6       55.94       49.95     37.32 o
   4  10   6        5.84      -32.38     32.38 o
   5  10   6       64.61       81.78     41.71 o
   6  10   6      969.32     1042.30     75.74 o
   7  10   6        1.85      -32.38     41.17 o
 -10  11   6       63.88       63.67     46.65 o
  -9  11   6      285.68      309.56     53.24 o
  -8  11   6       43.06       49.95     41.71 o
  -7  11   6      472.32      573.57     64.77 o
  -6  11   6        9.38       24.15     39.52 o
  -5  11   6      241.56      287.06     49.40 o
  -4  11   6      373.38      393.09     37.45 o
  -3  11   6     1168.73     1234.85     55.68 o
  -2  11   6       29.40       33.08     25.42 o
  -1  11   6      599.67      600.71     41.32 o
   0  11   6      352.30      312.86     47.20 o
   1  11   6       90.30      105.38     40.62 o
   2  11   6       92.08       37.32     38.42 o
   3  11   6     2283.18     2300.31    111.42 o
   4  11   6      378.35      350.73     54.89 o
   5  11   6      156.52      165.21     49.40 o
  -8  12   6       26.99       38.97     46.65 o
  -7  12   6      266.77      407.26     61.47 o
  -6  12   6       76.23       67.51     41.17 o
  -5  12   6       88.15       94.95     45.56 o
  -4  12   6      569.96      520.33     60.38 o
  -3  12   6       69.17       59.08     29.10 o
  -2  12   6      293.58      270.71     44.46 o
  -1  12   6      634.92      714.28     48.68 o
   0  12   6     1372.10     1317.56     58.21 o
   1  12   6       88.03       80.13     42.81 o
   2  12   6       93.83      113.07     42.81 o
   3  12   6       16.39        0.55     40.62 o
  -4  13   6      647.95      646.02     68.06 o
  -3  13   6       35.71       23.91     50.50 o
  -2  13   6      192.57      205.33     76.29 o
  -1  13   6       87.06       76.53     30.27 o
   0  13   6       36.59       38.18     29.76 o
 -17   0   7     2785.62     2796.46     60.73 o
 -15   0   7      430.78      400.35     24.19 o
 -13   0   7      160.53      180.75     20.04 o
 -11   0   7     9905.24     9723.05    141.87 o
  -9   0   7       96.34      105.38     13.50 o
  -7   0   7       14.96        9.68      6.15 o
  -5   0   7    19033.28    19337.42    241.55 o
  -3   0   7      586.84      529.83     12.76 o
  -1   0   7    13327.99    13040.60    211.08 o
   1   0   7     1470.10     1307.64     29.04 o
   3   0   7     4187.75     4140.70     65.79 o
   5   0   7     5913.57     5692.71     79.91 o
   7   0   7      101.83      113.20     14.35 o
   9   0   7      176.57      165.34     20.63 o
  11   0   7     2006.02     2054.20     46.96 o
 -17   1   7      372.86      338.59     19.61 o
 -16   1   7      151.16      126.24     15.69 o
 -15   1   7      738.84      749.65     22.72 o
 -14   1   7     1102.32     1103.81     25.04 o
 -13   1   7      953.58      958.14     22.37 o
 -12   1   7        1.12       -5.18     10.17 o
 -11   1   7      115.20      120.83     10.51 o
 -10   1   7     1506.71     1589.33     23.35 o
  -9   1   7     2717.26     2717.64     36.17 o
  -8   1   7     5254.21     5143.52     52.72 o
  -7   1   7     2837.53     2792.81     33.98 o
  -6   1   7      271.97      241.71      8.13 o
  -5   1   7     8294.43     8540.46     87.98 o
  -4   1   7     3246.04     3340.08     34.97 o
  -3   1   7     1066.48     1169.70     14.95 o
  -2   1   7     9920.73    10125.98    116.68 o
  -1   1   7    11468.29    11905.13    136.65 o
   0   1   7       43.25       54.07      5.27 o
   1   1   7     6777.89     6719.44     88.46 o
   2   1   7     6483.44     6365.44     70.88 o
   3   1   7      103.10       95.43      6.45 o
   4   1   7     2087.39     2163.75     26.61 o
   5   1   7     5243.32     5198.98     52.20 o
   6   1   7       66.86       79.94      9.13 o
   7   1   7     4382.51     4257.44     54.19 o
   8   1   7     2167.56     2189.44     31.95 o
   9   1   7       83.63       87.71     14.14 o
  10   1   7       33.00       32.26     12.32 o
  11   1   7       78.72       88.32     13.07 o
  12   1   7      242.47      265.98     23.08 o
 -17   2   7        6.04      -17.01     17.01 o
 -16   2   7      334.40      298.62     17.52 o
 -15   2   7      662.52      672.63     21.88 o
 -14   2   7       46.99       24.67     12.84 o
 -13   2   7     1831.83     1759.77     29.84 o
 -12   2   7     1212.66     1184.10     23.17 o
 -11   2   7      189.30      169.05     11.08 o
 -10   2   7     6460.41     6391.74     65.63 o
  -9   2   7     1413.17     1391.71     22.19 o
  -8   2   7     1089.37     1086.10     18.48 o
  -7   2   7     3298.51     3286.75     36.03 o
  -6   2   7     5210.80     5297.50     51.05 o
  -5   2   7        0.49       -0.51      4.41 o
  -4   2   7    10675.78    10672.71     96.31 o
  -3   2   7     2465.91     2428.02     28.08 o
  -2   2   7     1921.15     1806.45     23.16 o
  -1   2   7     1812.78     1720.79     23.73 o
   0   2   7     1027.74     1059.89     14.10 o
   1   2   7      765.04      655.92     14.18 o
   2   2   7     1296.62     1207.69     18.30 o
   3   2   7     2055.55     1903.61     24.77 o
   4   2   7     1518.64     1508.10     21.52 o
   5   2   7       24.93        6.44      9.26 o
   6   2   7      438.20      421.38     13.21 o
   7   2   7      333.93      295.63     14.45 o
   8   2   7      556.60      524.15     16.74 o
   9   2   7      404.74      411.53     16.13 o
  10   2   7     1672.26     1770.07     31.06 o
  11   2   7       11.52        9.16     13.77 o
  12   2   7      921.31      976.97     31.27 o
 -16   3   7      799.21      819.81     27.31 o
 -15   3   7      411.24      397.51     19.86 o
 -14   3   7      122.22      132.81     17.67 o
 -13   3   7        6.87       -0.73     11.93 o
 -12   3   7     1744.95     1805.54     32.15 o
 -11   3   7        1.78       -9.50      9.50 o
 -10   3   7     2542.99     2447.05     32.96 o
  -9   3   7      551.52      558.65     18.93 o
  -8   3   7      356.07      319.54     10.81 o
  -7   3   7       19.87       25.66      5.74 o
  -6   3   7     9782.12     9772.74     87.89 o
  -5   3   7       96.63       96.09      5.67 o
  -4   3   7      505.15      481.81     10.52 o
  -3   3   7      142.19      167.51      7.46 o
  -2   3   7     2878.79     3030.77     39.11 o
  -1   3   7     1740.45     1766.84     24.40 o
   0   3   7    18766.10    19087.89    266.58 o
   1   3   7      930.94      931.36     18.31 o
   2   3   7       69.09       94.49      7.56 o
   3   3   7      210.80      183.33      8.06 o
   4   3   7     1072.31     1048.37     17.88 o
   5   3   7     1121.15     1057.91     18.86 o
   6   3   7     5277.32     5145.87     60.87 o
   7   3   7      153.31      134.51      9.68 o
   8   3   7      165.01      167.64     14.29 o
   9   3   7      128.90      146.36     14.61 o
  10   3   7      616.01      604.34     26.23 o
  11   3   7        4.29        7.76     16.30 o
 -16   4   7       68.23       47.54     19.88 o
 -15   4   7      918.34      896.52     31.41 o
 -14   4   7       52.10       20.86     15.22 o
 -13   4   7     1126.62     1086.67     29.81 o
 -12   4   7      620.30      583.86     21.99 o
 -11   4   7      248.19      261.96     15.92 o
 -10   4   7       74.95       70.68     10.89 o
  -9   4   7     5182.39     5126.62     62.33 o
  -8   4   7      259.66      265.70     11.40 o
  -7   4   7      536.50      560.51     21.78 o
  -6   4   7      514.98      557.21     18.44 o
  -5   4   7      165.03      198.98      7.23 o
  -4   4   7      951.38      897.88     19.55 o
  -3   4   7     9208.40     8942.81     98.26 o
  -2   4   7     1108.09     1085.30     21.76 o
  -1   4   7      145.18      158.22     10.21 o
   0   4   7      440.97      467.51     13.27 o
   1   4   7      184.97      217.40     12.49 o
   2   4   7      362.45      380.82     16.17 o
   3   4   7     9199.01     8995.94    134.05 o
   4   4   7       11.14        8.66      9.55 o
   5   4   7      620.01      535.19     15.54 o
   6   4   7      295.56      337.35     16.34 o
   7   4   7      192.81      152.90     13.95 o
   8   4   7        5.14        1.81     11.89 o
   9   4   7     2059.95     1997.03     48.35 o
  10   4   7      533.73      539.29     46.03 o
  11   4   7       20.54       22.39     21.21 o
 -16   5   7      292.49      278.01     30.03 o
 -15   5   7      147.33      165.31     26.33 o
 -14   5   7        8.93       25.29     20.97 o
 -13   5   7     1558.55     1582.88     72.07 o
 -12   5   7      801.43      791.80     62.17 o
 -11   5   7      191.84      193.83     16.84 o
 -10   5   7     1729.57     1725.79     44.53 o
  -9   5   7     3726.21     3796.37     60.37 o
  -8   5   7      140.85      135.33     12.33 o
  -7   5   7     1849.49     1830.85     36.27 o
  -6   5   7     1758.14     1814.40     34.51 o
  -5   5   7     1492.51     1539.69     26.88 o
  -4   5   7      489.84      449.96     14.28 o
  -3   5   7       15.11       27.39      7.90 o
  -2   5   7      282.42      287.67     11.93 o
  -1   5   7     3268.43     3261.96     61.88 o
   0   5   7     3649.53     3538.10     67.60 o
   1   5   7     4363.90     4151.48     98.02 o
   2   5   7     1152.28     1207.95     52.63 o
   3   5   7     1068.96     1051.65     29.63 o
   4   5   7      647.84      665.44     24.18 o
   5   5   7       78.36      101.51     18.23 o
   6   5   7     2023.55     1949.53     98.44 o
   7   5   7     3801.77     3876.43     80.46 o
   8   5   7       50.47       38.19     19.14 o
   9   5   7        9.60       -0.15     20.52 o
  10   5   7      246.70      231.58     24.44 o
  11   5   7       62.98       74.49     27.04 o
 -15   6   7        5.09       12.79     30.00 o
 -14   6   7      116.60      101.71     30.38 o
 -13   6   7        1.93      -23.29     23.29 o
 -12   6   7      986.98      943.34     48.76 o
 -11   6   7     2087.87     2130.43     68.71 o
 -10   6   7     3070.84     3222.41     86.81 o
  -9   6   7       77.92      104.32     18.71 o
  -8   6   7     1370.43     1299.06     38.77 o
  -7   6   7     1687.54     1643.05     41.87 o
  -6   6   7      124.34      138.10     15.01 o
  -5   6   7     1076.65     1003.61     34.94 o
  -4   6   7     4513.80     4435.82     63.94 o
  -3   6   7       80.82       83.48     10.65 o
  -2   6   7     1080.05     1130.21     30.68 o
  -1   6   7     1615.93     1633.63     82.60 o
   0   6   7     1305.05     1257.91     45.93 o
   1   6   7     2429.27     2452.83     53.27 o
   2   6   7     1193.78     1211.61     35.36 o
   3   6   7      987.89      922.82     59.28 o
   4   6   7      826.31      829.91     40.07 o
   5   6   7      964.11     1016.40     44.02 o
   6   6   7      358.07      418.49     33.92 o
   7   6   7       73.54       67.24     25.54 o
   8   6   7      147.52      158.60     29.88 o
   9   6   7        3.75      -28.52     28.52 o
  10   6   7      749.36      807.21     56.23 o
 -15   7   7       23.93       39.52     48.30 o
 -14   7   7      977.76     1079.21     59.30 o
 -13   7   7        0.62       43.00     54.34 o
 -12   7   7        3.93       16.99     24.44 o
 -11   7   7        5.19       18.57     25.80 o
 -10   7   7       19.82        7.63     21.57 o
  -9   7   7      900.40      825.10     41.78 o
  -8   7   7     5566.44     5620.33    108.11 o
  -7   7   7       43.13       35.27     16.01 o
  -6   7   7      610.10      610.41     33.66 o
  -5   7   7      667.57      612.64     27.05 o
  -4   7   7     1995.44     2053.54     48.69 o
  -3   7   7        0.36       -8.27     12.57 o
  -2   7   7     9674.79     9410.88    208.35 o
  -1   7   7       47.31       42.37     17.63 o
   0   7   7      844.81      788.52     38.03 o
   1   7   7      694.16      670.17     48.30 o
   2   7   7     5309.66     5307.56    178.38 o
   3   7   7        0.45      -23.60     26.89 o
   4   7   7        8.38       32.38     28.54 o
   5   7   7       71.65      114.71     36.77 o
   6   7   7      355.01      388.60     49.40 o
   7   7   7      193.49      115.26     40.07 o
   8   7   7     2548.81     2738.86    122.95 o
   9   7   7      274.84      161.92     50.50 o
  10   7   7      479.91      375.98     63.12 o
 -14   8   7      114.82       64.22     49.40 o
 -13   8   7        1.76      -29.29     34.30 o
 -12   8   7      676.46      748.64     47.83 o
 -11   8   7     3142.00     3121.76    254.95 o
 -10   8   7      901.54      962.72     75.20 o
  -9   8   7       33.29       52.14     33.48 o
  -8   8   7     1475.35     1307.95     75.20 o
  -7   8   7      679.05      631.71     57.36 o
  -6   8   7      118.18      141.63     22.90 o
  -5   8   7      360.38      362.10     29.69 o
  -4   8   7     1609.66     1467.21     52.33 o
  -3   8   7      960.03      892.42     41.89 o
  -2   8   7      947.49      927.64     41.53 o
  -1   8   7      157.69      186.07     34.58 o
   0   8   7      133.47       83.43     27.99 o
   1   8   7     2351.64     2255.30     95.50 o
   2   8   7     2542.77     2370.56    102.09 o
   3   8   7       33.76       66.41     32.93 o
   4   8   7      585.49      507.15     52.14 o
   5   8   7      702.38      769.51     65.32 o
   6   8   7       58.82       25.80     35.13 o
   7   8   7      110.77      100.99     40.07 o
   8   8   7      174.52      140.51     45.56 o
 -12   9   7       58.56       23.05     45.56 o
 -11   9   7        1.10       -4.39     36.77 o
 -10   9   7      296.20      263.46     51.59 o
  -9   9   7     1414.01     1320.58     80.13 o
  -8   9   7      186.65      166.31     41.17 o
  -7   9   7      685.73      749.75     62.57 o
  -6   9   7      793.09      908.38     63.67 o
  -5   9   7      603.32      565.85     37.62 o
  -4   9   7      794.75      786.94     51.32 o
  -3   9   7        4.01       12.38     19.36 o
  -2   9   7      165.17      172.62     34.30 o
  -1   9   7     4223.73     3933.19    145.45 o
   0   9   7     2739.90     2741.60    113.07 o
   1   9   7     1971.82     1981.97     93.86 o
   2   9   7      118.19       97.70     33.48 o
   3   9   7      396.14      344.14     46.65 o
   4   9   7      305.78      366.10     48.85 o
   5   9   7     1098.14     1244.83     80.68 o
   6   9   7       57.90      109.77     40.62 o
   7   9   7     1069.90     1089.50     77.94 o
 -11  10   7      220.88      236.56     56.53 o
 -10  10   7       23.38      -15.92     36.77 o
  -9  10   7     1266.58     1109.26     77.94 o
  -8  10   7        2.67      -23.60     34.03 o
  -7  10   7      507.16      529.11     57.63 o
  -6  10   7      111.44       88.37     40.07 o
  -5  10   7      661.32      608.15     59.83 o
  -4  10   7      271.49      258.43     68.06 o
  -3  10   7      351.91      348.38     34.31 o
  -2  10   7       10.39       45.85     24.44 o
  -1  10   7       17.71       26.80     22.31 o
   0  10   7      422.68      440.19     52.14 o
   1  10   7       34.27       41.71     32.38 o
   2  10   7       73.34       66.41     38.42 o
   3  10   7     1974.12     1940.80     96.60 o
   4  10   7       18.62       38.97     39.52 o
   5  10   7       12.59       25.80     37.87 o
   6  10   7      112.49      109.22     46.10 o
  -9  11   7       78.85       97.15     45.01 o
  -8  11   7       56.49       35.68     43.91 o
  -7  11   7      420.11      438.55     58.73 o
  -6  11   7     1276.52     1430.90     86.17 o
  -5  11   7        4.37       31.29     36.23 o
  -4  11   7       38.95       22.48     26.53 o
  -3  11   7        6.16      -24.41     24.41 o
  -2  11   7        1.33      -16.53     23.29 o
  -1  11   7       30.42       34.35     24.24 o
   0  11   7     2616.84     2621.40    117.46 o
   1  11   7      311.45      280.47     47.75 o
   2  11   7      292.12      290.90     50.50 o
   3  11   7        8.55       22.50     40.07 o
   4  11   7      128.38      174.54     49.40 o
  -7  12   7       19.03       37.87     43.91 o
  -6  12   7      275.02      332.61     57.63 o
  -5  12   7       66.35      102.64     43.91 o
  -4  12   7      373.35      296.69     36.04 o
  -3  12   7      550.86      638.57     45.79 o
  -2  12   7      216.59      301.88     35.70 o
  -1  12   7       28.08       35.13     29.11 o
   0  12   7      183.75      176.21     42.54 o
   1  12   7       22.93       19.21     41.17 o
   2  12   7      295.29      357.31     55.44 o
 -16   0   8      129.83      106.87     20.46 o
 -14   0   8     2017.76     2099.51     54.74 o
 -12   0   8      109.92      100.05     14.86 o
 -10   0   8     1417.97     1407.87     32.67 o
  -8   0   8     4976.21     4822.73     86.65 o
  -6   0   8     1601.64     1634.01     28.45 o
  -4   0   8      335.17      224.34     11.06 o
  -2   0   8     2204.62     2043.78     40.27 o
   0   0   8      452.65      417.99     15.94 o
   2   0   8     8002.05     7824.71    132.67 o
   4   0   8     1650.90     1727.84     31.36 o
   6   0   8      612.21      617.71     29.42 o
   8   0   8     3754.42     3795.05     84.39 o
  10   0   8      178.17      182.76     19.69 o
 -17   1   8      328.11      370.14     19.92 o
 -16   1   8      477.00      472.10     24.85 o
 -15   1   8        6.21      -10.18     12.58 o
 -14   1   8      255.77      250.59     15.15 o
 -13   1   8       66.43       77.36     11.74 o
 -12   1   8      433.85      412.04     15.40 o
 -11   1   8     3380.64     3393.83     43.86 o
 -10   1   8     2256.20     2219.55     28.77 o
  -9   1   8       11.01       11.45      7.18 o
  -8   1   8     1464.55     1329.50     20.46 o
  -7   1   8     5891.24     5739.12     62.17 o
  -6   1   8      394.92      400.34     11.07 o
  -5   1   8     7338.96     7339.44     72.23 o
  -4   1   8     6368.77     6204.17     61.02 o
  -3   1   8      213.04      287.01      7.72 o
  -2   1   8     2081.88     2002.42     27.85 o
  -1   1   8    11553.48    11933.29    128.46 o
   0   1   8       63.49       70.02      5.90 o
   1   1   8     3179.61     3125.74     41.04 o
   2   1   8      601.27      681.57     14.28 o
   3   1   8       56.11       85.01      7.90 o
   4   1   8      902.41      893.60     18.17 o
   5   1   8     1787.16     1784.58     28.12 o
   6   1   8      528.47      541.84     30.72 o
   7   1   8      787.18      725.77     23.63 o
   8   1   8       12.98       32.32     10.78 o
   9   1   8        0.95      -12.82     12.82 o
  10   1   8      188.01      191.70     15.03 o
  11   1   8      716.50      712.33     22.32 o
 -17   2   8      142.50      168.96     19.57 o
 -16   2   8      322.48      319.42     20.55 o
 -15   2   8      429.44      408.93     20.41 o
 -14   2   8       14.64        4.72     11.66 o
 -13   2   8      820.48      849.23     21.16 o
 -12   2   8      173.28      171.64     11.92 o
 -11   2   8      535.30      518.44     17.43 o
 -10   2   8     1584.88     1571.87     25.02 o
  -9   2   8        3.81       11.26      7.85 o
  -8   2   8      197.57      202.54      9.47 o
  -7   2   8     1988.04     1873.28     23.67 o
  -6   2   8     3123.98     3062.23     34.06 o
  -5   2   8     3618.05     3534.53     51.43 o
  -4   2   8       29.50       61.82      4.17 o
  -3   2   8       29.52       56.72      6.00 o
  -2   2   8     1166.49     1070.72     17.30 o
  -1   2   8     2090.54     1961.12     27.27 o
   0   2   8     1905.51     1796.29     21.80 o
   1   2   8     8939.54     8786.38     89.45 o
   2   2   8      433.65      423.92     12.82 o
   3   2   8     3709.82     3581.28     43.75 o
   4   2   8      261.12      265.16     12.06 o
   5   2   8      973.52     1046.26     22.07 o
   6   2   8      502.49      565.35     15.49 o
   7   2   8     1201.47     1220.60     23.52 o
   8   2   8       16.42       29.35     10.86 o
   9   2   8     1126.94     1153.65     28.60 o
  10   2   8      282.61      272.01     16.74 o
  11   2   8        1.97      -13.07     16.66 o
 -17   3   8       60.56       42.26     52.14 o
 -16   3   8       80.97       82.28     17.13 o
 -15   3   8     1032.17     1043.89     28.33 o
 -14   3   8      114.63      102.08     14.44 o
 -13   3   8      159.19      148.92     14.16 o
 -12   3   8      427.60      432.14     18.02 o
 -11   3   8      210.94      221.63     12.84 o
 -10   3   8      663.81      696.83     17.45 o
  -9   3   8    13760.94    13524.11    136.87 o
  -8   3   8      644.82      619.59     14.67 o
  -7   3   8      148.44      157.27      7.52 o
  -6   3   8       39.74       33.80      5.46 o
  -5   3   8     1116.53     1257.37     15.72 o
  -4   3   8      845.47      821.08     15.81 o
  -3   3   8     9657.41     9677.57    114.31 o
  -2   3   8      692.33      677.55     13.90 o
  -1   3   8      122.41      123.99      6.70 o
   0   3   8     3016.00     3111.80     50.82 o
   1   3   8     2310.46     2212.72     34.30 o
   2   3   8       13.43        1.71      7.70 o
   3   3   8     9126.13     9056.87     98.11 o
   4   3   8      143.42      149.39      9.99 o
   5   3   8      128.17      125.52     12.38 o
   6   3   8        9.62       22.98     12.34 o
   7   3   8     1087.15     1056.21     27.39 o
   8   3   8        2.17       12.59     16.80 o
   9   3   8      412.75      402.03     26.87 o
  10   3   8      141.45      115.85     17.54 o
  11   3   8       79.23       89.49     18.18 o
 -16   4   8      167.17      200.38     24.16 o
 -15   4   8       36.33       17.85     19.12 o
 -14   4   8      565.95      541.39     24.51 o
 -13   4   8      649.35      647.12     27.25 o
 -12   4   8     1870.79     1916.77     37.88 o
 -11   4   8      403.06      374.28     17.66 o
 -10   4   8        0.12        5.66      9.83 o
  -9   4   8      388.73      402.25     14.13 o
  -8   4   8       43.36       56.07      8.50 o
  -7   4   8     1005.33     1042.38     18.49 o
  -6   4   8     6975.86     6570.64     73.72 o
  -5   4   8       56.43       52.81      6.62 o
  -4   4   8       41.67       48.08      7.32 o
  -3   4   8       93.29      100.01      8.07 o
  -2   4   8      126.16      122.25      7.30 o
  -1   4   8        4.98        7.07      8.53 o
   0   4   8     5265.15     5071.26     78.00 o
   1   4   8     1330.68     1230.81     27.51 o
   2   4   8     1243.34     1196.38     28.45 o
   3   4   8      415.30      454.27     19.90 o
   4   4   8      867.57      852.15     20.45 o
   5   4   8       13.31        0.94     10.37 o
   6   4   8     1481.28     1488.02     38.66 o
   7   4   8      217.18      198.28     15.65 o
   8   4   8      777.35      780.36     31.82 o
   9   4   8       32.18       40.49     19.19 o
  10   4   8     2257.08     2298.28     54.81 o
 -16   5   8      296.44      285.68     29.54 o
 -15   5   8      498.25      448.11     32.35 o
 -14   5   8        4.88       24.64     20.79 o
 -13   5   8      309.01      259.99     24.38 o
 -12   5   8       15.52       34.40     17.99 o
 -11   5   8      209.77      189.64     19.44 o
 -10   5   8     1995.50     1927.12     59.80 o
  -9   5   8     2022.17     1830.51     47.88 o
  -8   5   8     1720.21     1767.32     44.12 o
  -7   5   8      842.77      892.71     29.28 o
  -6   5   8        5.50       26.74     14.85 o
  -5   5   8       94.58       75.33      9.17 o
  -4   5   8     3242.02     3313.76     57.24 o
  -3   5   8     3684.61     3677.43     69.35 o
  -2   5   8     4516.24     4478.88     71.29 o
  -1   5   8      423.61      377.53     26.48 o
   0   5   8       11.32       19.27     19.21 o
   1   5   8     1486.96     1436.59     49.61 o
   2   5   8       22.34       12.33     11.25 o
   3   5   8     2249.56     2219.37     44.14 o
   4   5   8      996.19     1087.96     34.59 o
   5   5   8     1228.32     1080.98     41.46 o
   6   5   8      903.46      831.63     33.69 o
   7   5   8       86.03       97.09     20.76 o
   8   5   8       11.35       29.57     24.08 o
   9   5   8      126.47      158.71     26.04 o
  10   5   8      232.71      254.25     29.38 o
 -15   6   8       18.40       -6.84     31.43 o
 -14   6   8      506.89      474.28     41.66 o
 -13   6   8      494.42      386.23     36.88 o
 -12   6   8        4.61      -16.28     38.15 o
 -11   6   8       20.10       -1.65     30.74 o
 -10   6   8      467.90      501.81     33.05 o
  -9   6   8      134.47      114.70     18.57 o
  -8   6   8     1021.74     1165.40     36.53 o
  -7   6   8     1207.53     1251.14     36.49 o
  -6   6   8      693.69      674.99     27.51 o
  -5   6   8      295.33      269.79     16.05 o
  -4   6   8      724.41      666.01     25.56 o
  -3   6   8      113.10      122.47     12.93 o
  -2   6   8      612.26      651.44     52.42 o
  -1   6   8      631.80      598.10     64.49 o
   0   6   8       22.15       22.11     27.44 o
   1   6   8     5381.90     5325.21    149.84 o
   2   6   8     2456.26     2359.04     98.25 o
   3   6   8       18.09      -14.82     24.15 o
   4   6   8      842.29      816.17     56.53 o
   5   6   8      946.58     1062.61     70.26 o
   6   6   8       83.68      109.77     36.23 o
   7   6   8      920.32      863.92     70.80 o
   8   6   8     1087.88     1208.61     79.04 o
   9   6   8      101.29       84.78     47.16 o
 -15   7   8       43.81       13.17     44.46 o
 -14   7   8       31.06        8.13     31.02 o
 -13   7   8       73.68       70.53     28.72 o
 -12   7   8       10.75       11.63     25.30 o
 -11   7   8     2826.65     2852.99     83.67 o
 -10   7   8      155.08      122.95     37.32 o
  -9   7   8      409.68      430.86     51.04 o
  -8   7   8        2.06       40.89     20.96 o
  -7   7   8     1406.41     1422.14     88.37 o
  -6   7   8      236.02      227.99     24.69 o
  -5   7   8     3252.85     3249.10     86.55 o
  -4   7   8       89.88      111.28     20.76 o
  -3   7   8      406.63      385.95     30.46 o
  -2   7   8      561.81      600.46     48.85 o
  -1   7   8     1742.42     1683.93     76.29 o
   0   7   8       92.17      108.13     29.64 o
   1   7   8     1181.85     1112.01     63.12 o
   2   7   8       67.93       79.04     30.19 o
   3   7   8       12.20       42.26     29.09 o
   4   7   8        1.12       -5.49     30.74 o
   5   7   8     2441.02     2467.17    110.87 o
   6   7   8      159.26       78.49     36.23 o
   7   7   8      133.57      163.56     45.56 o
   8   7   8       38.70       63.12     44.46 o
 -13   8   8      328.58      403.42     62.02 o
 -12   8   8       79.70       52.69     39.52 o
 -11   8   8       77.93       91.11     43.91 o
 -10   8   8        9.04      -28.54     34.03 o
  -9   8   8      301.32      283.22     43.91 o
  -8   8   8      562.62      601.56     57.63 o
  -7   8   8      170.33      197.04     38.42 o
  -6   8   8       86.65       77.39     34.03 o
  -5   8   8      759.98      759.03     59.83 o
  -4   8   8      257.88      243.87     26.38 o
  -3   8   8      116.82       87.31     20.76 o
  -2   8   8       42.19       82.88     30.74 o
  -1   8   8      570.80      500.02     47.20 o
   0   8   8       35.73       29.09     27.44 o
   1   8   8     1173.30     1266.24     71.90 o
   2   8   8     3960.10     3856.35    143.80 o
   3   8   8     1214.38     1136.16     69.71 o
   4   8   8      760.59      724.51     63.67 o
   5   8   8      230.66      201.98     41.71 o
   6   8   8       14.59       20.86     35.68 o
   7   8   8      372.47      328.77     54.89 o
 -12   9   8        8.89      -15.92     42.81 o
 -11   9   8       31.46        4.39     38.97 o
 -10   9   8     1397.58     1623.55     94.95 o
  -9   9   8      600.91      636.69     62.02 o
  -8   9   8     1490.63     1425.96     82.33 o
  -7   9   8     1629.83     1613.67     88.92 o
  -6   9   8       63.75       25.80     34.03 o
  -5   9   8      424.94      432.45     67.24 o
  -4   9   8     1062.56     1054.77     46.76 o
  -3   9   8       41.33       61.88     23.28 o
  -2   9   8      617.75      546.22     39.24 o
  -1   9   8       34.51       21.95     29.64 o
   0   9   8        5.90       -8.23     29.64 o
   1   9   8      988.86      960.52     64.22 o
   2   9   8       52.32       99.35     34.58 o
   3   9   8      218.50      240.40     45.56 o
   4   9   8      420.84      459.95     56.53 o
   5   9   8       60.01       90.56     41.71 o
   6   9   8      455.96      514.29     64.22 o
 -11  10   8       12.17      -14.27     43.36 o
 -10  10   8        0.68       38.97     40.62 o
  -9  10   8        9.05       15.92     40.07 o
  -8  10   8      172.28      175.64     47.75 o
  -7  10   8      170.40      229.43     47.75 o
  -6  10   8     1974.88     2128.51    105.93 o
  -5  10   8      902.93      870.83     48.32 o
  -4  10   8       66.46       37.56     23.48 o
  -3  10   8      157.89      109.77     26.95 o
  -2  10   8      237.31      240.89     31.41 o
  -1  10   8       83.08       59.83     33.48 o
   0  10   8     1342.02     1316.19     80.13 o
   1  10   8      302.59      307.92     46.10 o
   2  10   8        4.50      -24.15     35.13 o
   3  10   8       44.25       34.03     38.42 o
   4  10   8      361.32      337.55     52.14 o
   5  10   8      185.87      153.13     46.10 o
  -9  11   8     1555.84     1486.34     93.31 o
  -8  11   8       37.10       21.95     43.36 o
  -7  11   8        3.03       41.17     37.87 o
  -6  11   8       22.71       47.75     41.17 o
  -5  11   8        4.36        9.33     35.68 o
  -4  11   8      184.66      291.26     47.20 o
  -3  11   8     1398.49     1478.32     70.80 o
  -2  11   8      630.94      625.23     46.38 o
  -1  11   8        2.68      -24.42     26.00 o
   0  11   8       13.91      -30.19     33.48 o
   1  11   8      261.64      251.93     49.95 o
   2  11   8        0.17       22.50     37.32 o
   3  11   8      708.17      670.72     66.96 o
  -6  12   8      181.58      110.32     48.85 o
  -5  12   8       28.62       24.15     42.81 o
  -4  12   8      229.72      259.87     37.64 o
  -3  12   8       33.40       25.61     32.93 o
  -2  12   8       55.44       45.78     28.71 o
  -1  12   8       54.98       75.26     29.70 o
   0  12   8       23.16       52.63     49.12 o
 -17   0   9       45.62       28.95     24.01 o
 -15   0   9      757.34      770.85     34.00 o
 -13   0   9      532.81      543.66     26.99 o
 -11   0   9     2155.96     2085.39     47.26 o
  -9   0   9     4587.94     4424.17     82.26 o
  -7   0   9     7721.64     7819.70    114.84 o
  -5   0   9     1459.40     1404.41     28.80 o
  -3   0   9     2067.51     2088.05     40.24 o
  -1   0   9    15051.73    15142.51    215.98 o
   1   0   9     1902.95     2003.62     42.33 o
   3   0   9     3808.17     3650.28     69.87 o
   5   0   9     4212.16     4372.34    103.51 o
   7   0   9       94.90       94.36     17.94 o
   9   0   9      478.46      552.39     30.04 o
 -17   1   9       93.09       74.21     16.21 o
 -16   1   9      433.51      410.73     19.50 o
 -15   1   9        9.93        8.75     12.71 o
 -14   1   9      615.26      608.00     21.73 o
 -13   1   9      427.23      411.72     16.33 o
 -12   1   9      446.13      461.22     16.13 o
 -11   1   9     1776.54     1735.49     27.67 o
 -10   1   9     1594.63     1536.92     24.35 o
  -9   1   9      338.69      343.06     12.29 o
  -8   1   9     1993.83     1854.43     32.37 o
  -7   1   9      268.63      332.90     11.74 o
  -6   1   9     1742.88     1864.80     24.20 o
  -5   1   9     1003.06      887.06     14.55 o
  -4   1   9    10808.77    11114.92    113.05 o
  -3   1   9     1915.75     1888.37     25.03 o
  -2   1   9      394.27      392.86     11.37 o
  -1   1   9        2.55        9.40      5.01 o
   0   1   9      102.80      124.99      8.41 o
   1   1   9     2261.99     2209.11     31.82 o
   2   1   9     5816.40     5682.46     65.26 o
   3   1   9     2929.29     2808.80     36.88 o
   4   1   9      323.24      310.26     25.73 o
   5   1   9      180.64      174.80     11.39 o
   6   1   9      397.96      395.58     16.37 o
   7   1   9     1226.58     1206.27     26.74 o
   8   1   9     2351.73     2358.97     39.31 o
   9   1   9      453.13      436.09     19.18 o
  10   1   9       26.20       24.45     14.01 o
 -17   2   9      114.95      106.11     18.72 o
 -16   2   9      372.71      386.75     21.67 o
 -15   2   9      122.44      129.98     16.52 o
 -14   2   9      615.52      601.24     21.90 o
 -13   2   9       68.63       35.17     14.20 o
 -12   2   9      271.91      248.17     15.85 o
 -11   2   9       14.28       18.73     10.17 o
 -10   2   9     1006.24      960.87     20.37 o
  -9   2   9     1014.67     1013.47     19.27 o
  -8   2   9     5533.96     5377.11     63.14 o
  -7   2   9     1660.86     1731.75     24.16 o
  -6   2   9     2871.89     2956.85     34.99 o
  -5   2   9      389.19      380.31      9.55 o
  -4   2   9      660.06      651.50     11.66 o
  -3   2   9      513.48      494.32     12.43 o
  -2   2   9     7640.88     7672.67     90.90 o
  -1   2   9     2360.15     2530.62     31.77 o
   0   2   9     1049.96      987.96     14.93 o
   1   2   9     4199.08     4066.34     44.57 o
   2   2   9       38.69       46.99      7.87 o
   3   2   9     1829.24     1763.56     40.05 o
   4   2   9      181.18      201.45     11.63 o
   5   2   9     2025.20     1966.44     35.94 o
   6   2   9     2575.85     2557.53     36.95 o
   7   2   9      910.89      946.15     25.77 o
   8   2   9      378.07      386.38     17.18 o
   9   2   9       79.30       62.49     17.96 o
  10   2   9       24.78       41.16     14.60 o
 -16   3   9      410.37      415.61     25.73 o
 -15   3   9       80.48       41.91     15.92 o
 -14   3   9      102.90       84.83     15.37 o
 -13   3   9      836.29      826.98     25.10 o
 -12   3   9     1651.07     1663.65     30.53 o
 -11   3   9     1876.22     1873.16     31.67 o
 -10   3   9      118.96      122.76     10.49 o
  -9   3   9      307.51      279.53     13.16 o
  -8   3   9      951.78      948.53     17.31 o
  -7   3   9        3.78       -1.38      5.92 o
  -6   3   9     4767.58     4529.46     61.38 o
  -5   3   9     1688.42     1757.60     24.64 o
  -4   3   9     1348.83     1278.41     19.21 o
  -3   3   9        4.83        5.05      5.42 o
  -2   3   9     4006.97     4137.39     61.71 o
  -1   3   9      198.21      218.33      6.83 o
   0   3   9     5501.74     5322.03     70.74 o
   1   3   9      154.18      163.80      9.96 o
   2   3   9      130.29      129.59     10.49 o
   3   3   9      213.99      221.65     11.41 o
   4   3   9     3814.05     3708.91     49.41 o
   5   3   9      329.63      298.77     12.36 o
   6   3   9      200.40      202.40     16.85 o
   7   3   9      344.60      315.07     19.54 o
   8   3   9      539.86      535.18     23.32 o
   9   3   9      477.36      516.44     23.30 o
  10   3   9      457.97      500.86     24.31 o
 -16   4   9      197.24      158.79     23.72 o
 -15   4   9      906.58     1011.55     36.28 o
 -14   4   9       51.85       53.75     19.32 o
 -13   4   9      397.84      354.67     22.44 o
 -12   4   9       32.87       44.90     15.42 o
 -11   4   9       17.96       -7.54     14.42 o
 -10   4   9      856.08      842.74     29.29 o
  -9   4   9     4113.26     3973.50     59.36 o
  -8   4   9     1091.00     1074.20     23.37 o
  -7   4   9      259.92      284.75     13.12 o
  -6   4   9      312.59      357.90     12.72 o
  -5   4   9      905.16      949.60     19.36 o
  -4   4   9     1617.73     1644.22     26.21 o
  -3   4   9     9758.39     9549.67    122.82 o
  -2   4   9       28.44       15.87      8.46 o
  -1   4   9     2632.96     2554.17     53.82 o
   0   4   9      403.49      393.88     28.64 o
   1   4   9     3361.19     3305.70     66.63 o
   2   4   9      162.91      145.47     15.93 o
   3   4   9     2859.53     2891.62     52.76 o
   4   4   9     1904.80     1780.47     35.08 o
   5   4   9       28.65        9.80     17.85 o
   6   4   9       70.67       63.91     12.78 o
   7   4   9     2687.94     2734.18     64.30 o
   8   4   9      743.22      774.84     37.23 o
   9   4   9      503.35      530.11     35.34 o
  10   4   9       10.10        0.15     28.54 o
 -16   5   9      294.78      305.59     30.55 o
 -15   5   9      345.23      339.04     25.84 o
 -14   5   9      174.46      196.83     25.18 o
 -13   5   9     1550.89     1653.34     47.64 o
 -12   5   9      943.48      863.00     34.62 o
 -11   5   9     2514.82     2518.28     70.65 o
 -10   5   9      668.48      637.08     60.38 o
  -9   5   9      347.94      350.87     26.23 o
  -8   5   9     1323.86     1324.43     37.84 o
  -7   5   9     3126.18     3208.78     84.61 o
  -6   5   9      123.80      130.51     15.97 o
  -5   5   9      866.86      792.45     23.93 o
  -4   5   9      505.33      524.40     23.59 o
  -3   5   9     4265.37     4026.87     92.60 o
  -2   5   9      708.47      682.34     33.18 o
  -1   5   9      130.54       97.11     19.41 o
   0   5   9       68.04       82.66     19.79 o
   1   5   9     1005.16     1055.52     34.16 o
   2   5   9      288.06      301.82     24.97 o
   3   5   9     1161.01     1111.82     68.61 o
   4   5   9     1276.79     1336.88     48.68 o
   5   5   9       25.45       53.53     22.40 o
   6   5   9      692.09      712.00     61.47 o
   7   5   9     1010.71     1126.58     74.37 o
   8   5   9       37.77       31.66     27.00 o
   9   5   9      639.95      687.61     70.61 o
 -15   6   9        0.88       51.86     30.84 o
 -14   6   9      305.07      299.00     36.55 o
 -13   6   9      677.63      563.50     44.18 o
 -12   6   9      372.99      358.60     33.49 o
 -11   6   9      571.86      581.23     37.41 o
 -10   6   9      506.27      479.16     49.95 o
  -9   6   9        6.55       48.07     35.95 o
  -8   6   9      506.80      525.60     64.49 o
  -7   6   9     1177.12     1112.21     82.06 o
  -6   6   9      456.14      509.56     58.73 o
  -5   6   9     1392.80     1274.49     37.29 o
  -4   6   9      618.53      609.71     35.12 o
  -3   6   9       25.62       30.91     17.66 o
  -2   6   9     2417.86     2383.16     69.43 o
  -1   6   9     5699.33     5241.70    172.89 o
   0   6   9     1257.73     1205.32     63.12 o
   1   6   9      890.48      821.66     53.79 o
   2   6   9      110.66       83.43     28.54 o
   3   6   9       12.04       24.15     27.44 o
   4   6   9      928.63     1016.51     68.06 o
   5   6   9     3680.53     3282.24    133.38 o
   6   6   9      525.00      511.00     56.53 o
   7   6   9       20.99       32.38     37.87 o
   8   6   9      365.05      402.03     38.24 o
   9   6   9      467.45      562.68     61.47 o
 -14   7   9     1075.31     1146.59     90.56 o
 -13   7   9      224.56      244.25     52.69 o
 -12   7   9       15.11       42.26     39.52 o
 -11   7   9       20.63        9.88     36.77 o
 -10   7   9     3004.25     2910.10    122.40 o
  -9   7   9       65.75       41.17     34.58 o
  -8   7   9     1067.11     1204.17     72.45 o
  -7   7   9       18.83       42.26     32.38 o
  -6   7   9       68.00       53.79     31.83 o
  -5   7   9       20.65       18.13     28.27 o
  -4   7   9     4053.26     4079.08    240.40 o
  -3   7   9      829.20      814.63     49.95 o
  -2   7   9      650.10      600.46     48.85 o
  -1   7   9      502.20      464.89     44.46 o
   0   7   9      134.53      124.59     31.83 o
   1   7   9       12.17       18.66     30.19 o
   2   7   9     1023.25     1097.19     66.41 o
   3   7   9       28.96       60.92     33.48 o
   4   7   9       37.70       53.79     35.13 o
   5   7   9       39.66       21.95     36.23 o
   6   7   9      157.83      158.07     45.01 o
   7   7   9       66.94       31.29     42.81 o
 -13   8   9     1684.85     1524.76     94.95 o
 -12   8   9       58.30       18.66     41.71 o
 -11   8   9      376.22      378.17     57.08 o
 -10   8   9        9.33       29.64     38.42 o
  -9   8   9      271.22      221.74     43.91 o
  -8   8   9      464.27      365.55     50.50 o
  -7   8   9     2322.02     2259.14    104.83 o
  -6   8   9      341.86      255.22     41.17 o
  -5   8   9     1560.27     1486.37     68.33 o
  -4   8   9      246.58      227.50     27.09 o
  -3   8   9       12.86       -1.93     18.82 o
  -2   8   9      545.07      506.61     48.85 o
  -1   8   9      569.14      530.76     50.50 o
   0   8   9      763.05      658.64     57.08 o
   1   8   9      119.46       91.66     32.38 o
   2   8   9        0.53        4.39     31.83 o
   3   8   9       47.50       86.17     37.32 o
   4   8   9      171.22      215.71     42.81 o
   5   8   9      985.14     1020.90     73.55 o
   6   8   9      163.16      193.75     46.10 o
   7   8   9        2.37       34.58     44.46 o
 -12   9   9      514.45      503.31     63.67 o
 -11   9   9      529.36      617.48     69.16 o
 -10   9   9      159.08      130.08     46.10 o
  -9   9   9      115.70      131.73     45.01 o
  -8   9   9      266.38      280.47     48.85 o
  -7   9   9       31.24       15.92     34.58 o
  -6   9   9     1229.73     1190.50     77.39 o
  -5   9   9      609.39      609.22     47.75 o
  -4   9   9      113.23      108.05     26.18 o
  -3   9   9     1260.59     1175.45     51.99 o
  -2   9   9       41.01       72.69     24.98 o
  -1   9   9      153.33      131.73     35.13 o
   0   9   9       32.31      -12.62     28.54 o
   1   9   9      920.89      930.88     65.32 o
   2   9   9      385.83      351.82     47.75 o
   3   9   9      237.90      259.07     46.10 o
   4   9   9      150.54      153.13     43.36 o
   5   9   9       62.87       30.74     41.71 o
 -10  10   9      683.34      681.70     73.55 o
  -9  10   9     1430.00     1585.68     94.41 o
  -8  10   9        9.07       37.87     40.07 o
  -7  10   9       89.23       52.69     40.62 o
  -6  10   9       47.29      -34.03     35.13 o
  -5  10   9      283.92      215.59     32.21 o
  -4  10   9       17.34        5.67     22.50 o
  -3  10   9      895.72      913.31     50.98 o
  -2  10   9      161.75      168.44     28.30 o
  -1  10   9      286.83      221.19     42.81 o
   0  10   9      422.18      371.58     51.04 o
   1  10   9     1376.34     1444.07     83.98 o
   2  10   9       26.81       36.23     40.07 o
   3  10   9      426.76      348.53     53.24 o
   4  10   9       56.52      122.95     46.65 o
  -8  11   9      389.17      407.26     60.92 o
  -7  11   9       17.74      -16.47     40.07 o
  -6  11   9      684.11      691.03     68.61 o
  -5  11   9        4.10       32.37     28.51 o
  -4  11   9      127.61       91.80     47.48 o
  -3  11   9       25.24       -4.49     26.75 o
  -2  11   9      426.64      381.66     38.42 o
  -1  11   9       21.87       12.22     27.31 o
   0  11   9      672.11      682.24     68.06 o
   1  11   9       73.43       76.29     40.62 o
   2  11   9      265.57      250.28     50.50 o
  -4  12   9      205.65      169.60     49.95 o
  -3  12   9      362.43      364.45     40.93 o
  -2  12   9     1024.77      933.63     82.33 o
 -16   0  10     1085.90     1095.87     41.46 o
 -14   0  10     1345.24     1339.62     40.86 o
 -12   0  10      893.20      835.14     30.61 o
 -10   0  10     4223.23     4186.94     80.53 o
  -8   0  10     1890.45     1966.60     38.28 o
  -6   0  10      156.04      204.26     13.30 o
  -4   0  10    16588.35    16799.98    236.63 o
  -2   0  10      410.40      381.80     17.12 o
   0   0  10     1799.85     1786.15     57.28 o
   2   0  10    16360.69    15924.97    261.75 o
   4   0  10      331.82      409.58     22.22 o
   6   0  10     1986.27     2068.80     58.32 o
   8   0  10     1007.52     1092.79     76.29 o
  10   0  10      266.48      237.81     25.15 o
 -17   1  10      495.16      474.99     22.60 o
 -16   1  10      216.15      202.77     18.15 o
 -15   1  10       13.30        7.65     17.76 o
 -14   1  10      209.85      206.50     17.67 o
 -13   1  10     2088.52     2120.16     35.93 o
 -12   1  10      798.23      782.51     23.16 o
 -11   1  10      127.53      128.57     11.91 o
 -10   1  10        6.16        8.58      9.97 o
  -9   1  10     2278.62     2265.65     32.98 o
  -8   1  10     5081.64     4965.41     64.31 o
  -7   1  10     3412.68     3267.19     41.24 o
  -6   1  10     2667.87     2689.66     32.97 o
  -5   1  10       22.31       16.50      5.44 o
  -4   1  10       60.14       75.52      7.86 o
  -3   1  10        0.41       -5.41      5.41 o
  -2   1  10     4634.28     4731.24     59.31 o
  -1   1  10      722.11      629.98     14.02 o
   0   1  10     4290.75     4265.62     50.92 o
   1   1  10      447.49      444.39     12.65 o
   2   1  10      787.52      722.16     18.06 o
   3   1  10      269.06      239.20     12.24 o
   4   1  10      191.75      210.70     18.11 o
   5   1  10     3417.70     3379.87     53.96 o
   6   1  10      547.44      526.18     24.57 o
   7   1  10       36.75       23.46     13.56 o
   8   1  10      859.31      835.13     26.63 o
   9   1  10     1371.44     1457.23     43.85 o
  10   1  10      158.93      128.13     17.44 o
 -17   2  10      714.62      688.92     31.55 o
 -16   2  10      354.70      369.70     30.77 o
 -15   2  10      172.16      173.71     18.49 o
 -14   2  10       41.22       56.78     15.28 o
 -13   2  10     2423.52     2352.97     42.42 o
 -12   2  10     1477.76     1487.40     28.99 o
 -11   2  10     1803.43     1869.44     31.98 o
 -10   2  10       15.68        0.30      9.73 o
  -9   2  10      882.21      896.54     19.61 o
  -8   2  10     2174.88     2160.72     31.15 o
  -7   2  10     1448.44     1465.91     23.45 o
  -6   2  10     1772.94     1744.14     25.25 o
  -5   2  10     5067.05     5055.63     54.30 o
  -4   2  10       67.97       66.63      6.18 o
  -3   2  10     1245.36     1198.59     24.93 o
  -2   2  10     1334.19     1349.45     22.29 o
  -1   2  10     4677.35     4720.89     51.94 o
   0   2  10     2279.86     2166.17     31.23 o
   1   2  10     1819.77     1750.09     30.43 o
   2   2  10     1443.69     1376.14     26.85 o
   3   2  10     6511.69     6390.27     87.41 o
   4   2  10     3272.97     3245.62     50.70 o
   5   2  10      359.09      389.77     17.36 o
   6   2  10      977.38      904.54     22.58 o
   7   2  10       57.75       55.40     15.75 o
   8   2  10       40.28       34.43     12.80 o
   9   2  10      337.74      372.52     18.23 o
 -16   3  10      172.14      202.51     27.88 o
 -15   3  10     2866.09     2959.88     58.21 o
 -14   3  10        7.92       -8.24     14.01 o
 -13   3  10      517.78      503.03     26.15 o
 -12   3  10      217.32      233.93     24.85 o
 -11   3  10        4.10        8.50     11.10 o
 -10   3  10        3.20       -6.86      9.54 o
  -9   3  10     2393.80     2357.35     35.67 o
  -8   3  10     2501.85     2493.60     37.91 o
  -7   3  10      866.37      888.82     25.37 o
  -6   3  10      626.29      648.17     16.05 o
  -5   3  10      910.75      878.03     16.55 o
  -4   3  10        0.31        1.78      6.06 o
  -3   3  10     2770.51     2753.55     44.74 o
  -2   3  10      890.67      886.20     18.57 o
  -1   3  10     2594.04     2556.45     43.36 o
   0   3  10       70.55       45.68      8.41 o
   1   3  10     2648.97     2542.93     39.41 o
   2   3  10        6.68       15.19      8.18 o
   3   3  10      517.79      518.11     24.15 o
   4   3  10     1435.34     1427.79     25.29 o
   5   3  10      758.34      700.55     24.94 o
   6   3  10      317.38      288.24     18.74 o
   7   3  10     3801.06     3816.95     81.61 o
   8   3  10        3.99      -15.66     15.66 o
   9   3  10       68.38       66.95     18.65 o
 -16   4  10       66.75       60.44     21.94 o
 -15   4  10       38.88       30.62     22.94 o
 -14   4  10        0.49      -16.38     16.38 o
 -13   4  10      178.16      191.65     19.45 o
 -12   4  10     2185.53     2222.92     46.80 o
 -11   4  10     1279.72     1219.60     32.45 o
 -10   4  10       28.79       31.58     11.65 o
  -9   4  10       19.00       19.57     11.12 o
  -8   4  10     2860.82     2838.22     45.26 o
  -7   4  10       23.80       23.48     11.60 o
  -6   4  10     6699.80     6668.37     91.13 o
  -5   4  10      623.20      623.25     27.04 o
  -4   4  10      857.05      854.95     18.94 o
  -3   4  10     1625.22     1583.34     30.90 o
  -2   4  10     4965.00     4761.46     95.47 o
  -1   4  10       19.21       14.88     12.76 o
   0   4  10      990.78     1034.62     31.92 o
   1   4  10      351.10      314.88     22.03 o
   2   4  10      686.10      650.96     20.20 o
   3   4  10      471.68      474.19     26.77 o
   4   4  10     5218.37     5092.32     90.90 o
   5   4  10       45.45       69.07     14.09 o
   6   4  10      725.71      758.85     41.61 o
   7   4  10       17.48       35.54     25.19 o
   8   4  10       33.90       36.21     22.00 o
   9   4  10      233.45      247.77     33.30 o
 -16   5  10      318.53      305.31     30.62 o
 -15   5  10      466.21      479.06     28.27 o
 -14   5  10      909.20      972.02     56.80 o
 -13   5  10        2.52        7.28     18.85 o
 -12   5  10      145.92      180.69     21.66 o
 -11   5  10      431.17      431.85     30.86 o
 -10   5  10       11.26      -24.70     24.70 o
  -9   5  10     1795.20     1670.88    125.69 o
  -8   5  10     1204.53     1258.71     49.09 o
  -7   5  10      284.57      284.38     26.58 o
  -6   5  10     4237.71     4255.57     86.33 o
  -5   5  10      156.54      117.99     16.03 o
  -4   5  10      424.37      420.14     27.91 o
  -3   5  10     1199.93     1246.20     45.78 o
  -2   5  10     2887.40     2835.66     77.65 o
  -1   5  10      277.07      266.90     25.99 o
   0   5  10     4158.96     4104.31     81.17 o
   1   5  10      316.20      354.33     26.33 o
   2   5  10       43.54       46.21     29.64 o
   3   5  10      479.84      538.45     33.53 o
   4   5  10      235.52      216.74     26.09 o
   5   5  10       73.81       58.81     23.88 o
   6   5  10      965.72     1056.57     57.08 o
   7   5  10      223.29      238.83     32.04 o
   8   5  10      616.89      605.54     43.89 o
 -15   6  10       38.67       20.31     46.10 o
 -14   6  10      607.09      770.06     74.10 o
 -13   6  10      354.06      359.51     53.24 o
 -12   6  10      133.86      126.79     39.52 o
 -11   6  10     1219.03     1224.53     75.20 o
 -10   6  10     2485.02     2509.43    108.68 o
  -9   6  10      393.50      405.60     33.56 o
  -8   6  10      296.36      279.83     49.12 o
  -7   6  10       47.70       91.11     30.74 o
  -6   6  10      375.96      357.38     29.88 o
  -5   6  10     2213.52     2092.18     63.23 o
  -4   6  10     7867.48     7772.41    173.28 o
  -3   6  10     2322.29     2190.54     90.01 o
  -2   6  10      837.43      907.28     57.63 o
  -1   6  10      293.94      251.38     35.13 o
   0   6  10      128.76      137.22     31.83 o
   1   6  10      156.74      113.07     34.03 o
   2   6  10      216.74      216.80     37.32 o
   3   6  10     3421.84     3332.73    130.63 o
   4   6  10        2.80       -5.49     30.19 o
   5   6  10      477.05      511.00     55.98 o
   6   6  10     1343.49     1315.09     85.62 o
   7   6  10       36.22       50.59     28.37 o
   8   6  10      693.65      755.24     62.57 o
 -14   7  10      112.40      156.43     48.85 o
 -13   7  10     2875.30     3034.15    136.67 o
 -12   7  10       74.74      154.23     43.36 o
 -11   7  10      190.07      171.80     43.36 o
 -10   7  10       33.42       61.47     37.32 o
  -9   7  10      131.89      118.01     37.32 o
  -8   7  10       38.68       43.91     33.48 o
  -7   7  10     3189.31     3430.98    134.47 o
  -6   7  10      439.84      422.94     32.88 o
  -5   7  10       30.46       11.53     19.41 o
  -4   7  10       94.05      159.77     25.42 o
  -3   7  10        0.89        3.83     18.91 o
  -2   7  10       80.67       62.02     30.74 o
  -1   7  10     4559.00     4365.15    154.23 o
   0   7  10        0.52       37.87     30.19 o
   1   7  10      397.66      361.70     46.10 o
   2   7  10       22.10       12.08     32.38 o
   3   7  10      137.07       87.27     34.58 o
   4   7  10      116.84       71.90     36.77 o
   5   7  10     1807.36     1745.40     95.50 o
   6   7  10        1.01      -15.92     39.52 o
   7   7  10      637.20      730.00     72.45 o
 -13   8  10      391.77      407.81     63.12 o
 -12   8  10       39.85       14.82     41.17 o
 -11   8  10      436.45      405.07     55.44 o
 -10   8  10     1199.06     1169.09     77.94 o
  -9   8  10      121.86      136.67     40.62 o
  -8   8  10       27.67      -14.82     30.19 o
  -7   8  10       91.12      169.60     42.26 o
  -6   8  10      506.68      545.20     39.50 o
  -5   8  10     1303.91     1253.38     51.23 o
  -4   8  10     5540.98     5362.17    131.75 o
  -3   8  10     1932.23     1888.53     64.76 o
  -2   8  10        0.33       14.27     31.29 o
  -1   8  10     1003.06      877.64     60.38 o
   0   8  10      644.06      607.60     56.53 o
   1   8  10      257.08      268.95     44.46 o
   2   8  10     1333.09     1185.56     76.29 o
   3   8  10     1075.62     1228.92     76.84 o
   4   8  10      106.69       35.13     39.52 o
   5   8  10      491.29      455.56     58.73 o
   6   8  10       75.55       47.75     46.10 o
 -12   9  10       29.68       40.07     47.75 o
 -11   9  10      214.79      235.46     51.04 o
 -10   9  10       24.87       20.86     41.71 o
  -9   9  10     1097.41     1139.45     82.33 o
  -8   9  10      710.39      751.40     70.80 o
  -7   9  10      489.02      445.13     56.53 o
  -6   9  10      694.01      694.82     44.02 o
  -5   9  10     1396.47     1439.02     85.07 o
  -4   9  10       49.80       39.98     23.87 o
  -3   9  10        4.25      -13.84     27.99 o
  -2   9  10     2507.09     2492.91    127.06 o
  -1   9  10       28.41       49.40     35.13 o
   0   9  10      862.87      785.98     64.22 o
   1   9  10      151.44      164.66     42.81 o
   2   9  10        3.35       43.91     35.13 o
   3   9  10      147.36      179.48     46.65 o
   4   9  10       24.61        3.84     40.62 o
 -10  10  10       19.11        9.33     45.56 o
  -9  10  10      119.80      158.07     47.20 o
  -8  10  10      964.25      919.36     79.04 o
  -7  10  10        0.37        3.84     36.77 o
  -6  10  10     1780.73     1719.06     94.95 o
  -5  10  10      223.51      193.17     32.60 o
  -4  10  10      106.52       94.95     26.78 o
  -3  10  10        8.87      -23.29     23.29 o
  -2  10  10     1845.24     1743.43     65.37 o
  -1  10  10      229.40      271.69     48.30 o
   0  10  10      506.23      618.03     63.67 o
   1  10  10       11.59       33.48     35.68 o
   2  10  10      141.28      131.73     43.36 o
   3  10  10       89.58       68.06     44.46 o
  -7  11  10        6.19       51.59     40.62 o
  -6  11  10        1.11       31.83     42.26 o
  -5  11  10      520.22      637.28     68.88 o
  -4  11  10        0.82       13.17     28.33 o
  -3  11  10      885.32      943.33     55.44 o
  -2  11  10        2.78       26.29     32.11 o
  -1  11  10      414.91      372.34     48.30 o
   0  11  10       15.26       22.50     39.52 o
 -17   0  11      211.05      217.86     27.52 o
 -15   0  11       70.32       54.27     20.49 o
 -13   0  11    10207.87    10729.31    181.05 o
 -11   0  11      479.76      486.57     23.93 o
  -9   0  11      965.40      969.07     27.19 o
  -7   0  11     7198.66     7027.16    122.61 o
  -5   0  11       19.85       35.94      9.82 o
  -3   0  11      246.85      249.91     16.47 o
  -1   0  11     3283.43     3311.00     61.64 o
   1   0  11     1190.15     1124.37     47.41 o
   3   0  11       94.49      111.29     15.80 o
   5   0  11     2557.20     2469.83    103.74 o
   7   0  11      299.66      317.26     42.26 o
   9   0  11      575.39      500.42     29.35 o
 -17   1  11      501.71      467.03     28.02 o
 -16   1  11      277.72      329.01     36.28 o
 -15   1  11        5.32       -3.02     16.67 o
 -14   1  11      349.23      337.30     21.56 o
 -13   1  11      301.85      280.08     19.88 o
 -12   1  11      217.17      211.68     15.66 o
 -11   1  11     1130.21     1130.46     26.75 o
 -10   1  11      634.69      675.37     19.56 o
  -9   1  11      367.67      373.60     13.83 o
  -8   1  11       30.71       36.83      8.80 o
  -7   1  11      456.73      452.00     13.85 o
  -6   1  11       96.24      107.74      8.55 o
  -5   1  11       28.08       24.61      6.94 o
  -4   1  11     6627.04     6491.86     78.64 o
  -3   1  11     4104.65     4032.27     77.29 o
  -2   1  11      685.86      672.56     16.28 o
  -1   1  11     3457.49     3487.74     43.37 o
   0   1  11      139.38      138.92      9.23 o
   1   1  11      534.67      574.58     20.52 o
   2   1  11     1293.00     1340.20     31.55 o
   3   1  11     2147.74     2221.99     42.41 o
   4   1  11       58.37       44.30     13.20 o
   5   1  11     2390.82     2260.68     40.65 o
   6   1  11     2572.05     2588.03     52.24 o
   7   1  11        5.23       -7.59     14.73 o
   8   1  11     1429.19     1422.47     33.12 o
   9   1  11      762.30      825.89     32.31 o
 -16   2  11      155.44      157.46     26.86 o
 -15   2  11     1678.68     1639.90     40.95 o
 -14   2  11     1080.43     1062.45     50.62 o
 -13   2  11       99.43       99.16     16.24 o
 -12   2  11     3413.38     3386.02     59.14 o
 -11   2  11     1256.68     1272.62     31.29 o
 -10   2  11      202.49      175.61     14.31 o
  -9   2  11     1439.38     1399.81     28.84 o
  -8   2  11     1928.81     1875.04     31.61 o
  -7   2  11       19.33       10.24      9.12 o
  -6   2  11     5137.95     4910.42     75.24 o
  -5   2  11     1168.17     1180.61     39.63 o
  -4   2  11      897.71      929.29     42.46 o
  -3   2  11     2135.67     2203.10     62.35 o
  -2   2  11     2571.56     2594.45     45.42 o
  -1   2  11        0.59        4.29      9.93 o
   0   2  11     1999.01     1912.32     36.98 o
   1   2  11      681.65      710.04     19.48 o
   2   2  11      127.57      129.06     11.84 o
   3   2  11       13.24        7.05     10.40 o
   4   2  11      245.66      232.90     16.32 o
   5   2  11      133.46      136.95     15.36 o
   6   2  11      463.04      491.77     19.63 o
   7   2  11      232.49      191.82     15.87 o
   8   2  11     1452.35     1541.58     45.08 o
   9   2  11       19.87       -7.40     20.07 o
 -16   3  11       16.56        2.57     16.63 o
 -15   3  11      187.03      216.20     18.57 o
 -14   3  11      161.66      199.34     17.19 o
 -13   3  11        6.42       10.69     12.92 o
 -12   3  11      689.21      714.43     31.43 o
 -11   3  11      181.19      194.04     15.67 o
 -10   3  11     1284.07     1239.61     27.70 o
  -9   3  11      372.53      380.49     16.13 o
  -8   3  11     1211.32     1245.92     25.44 o
  -7   3  11      424.30      418.95     16.83 o
  -6   3  11     1266.86     1214.93     22.45 o
  -5   3  11        4.37        4.79      7.50 o
  -4   3  11     1171.56     1098.26     22.07 o
  -3   3  11      932.06      879.79     23.91 o
  -2   3  11     8898.26     8634.36    125.57 o
  -1   3  11      129.84      136.19     10.98 o
   0   3  11      110.95      104.59     16.87 o
   1   3  11      144.53      175.87     11.95 o
   2   3  11        4.73        6.40     11.09 o
   3   3  11       15.16       21.30     10.18 o
   4   3  11     2993.70     2974.77     99.77 o
   5   3  11      718.42      693.38     29.16 o
   6   3  11        4.85       -0.92     16.49 o
   7   3  11      101.00      108.26     25.83 o
   8   3  11      355.36      313.85     22.87 o
 -16   4  11       49.88       68.81     21.81 o
 -15   4  11     1424.21     1489.14     42.21 o
 -14   4  11      132.40      109.36     19.21 o
 -13   4  11      100.86      132.38     18.69 o
 -12   4  11      139.22      120.83     26.67 o
 -11   4  11      965.19      969.91     34.81 o
 -10   4  11      249.96      233.31     19.99 o
  -9   4  11     2172.19     2133.22     43.66 o
  -8   4  11      128.54      135.81     15.08 o
  -7   4  11       99.38       78.66     13.63 o
  -6   4  11      290.47      274.07     14.83 o
  -5   4  11     5621.34     5688.85     79.00 o
  -4   4  11       58.56       62.29     12.07 o
  -3   4  11        9.63       28.57     16.29 o
  -2   4  11      304.54      321.50     20.45 o
  -1   4  11      113.13      111.17     16.21 o
   0   4  11      667.01      694.13     31.06 o
   1   4  11     3948.04     4042.74     65.85 o
   2   4  11       23.01       29.03     11.27 o
   3   4  11        0.66       -3.44     14.59 o
   4   4  11      120.86       95.69     14.95 o
   5   4  11        5.82       -7.18     30.46 o
   6   4  11       27.21       60.27     26.07 o
   7   4  11     1737.56     1746.35     53.64 o
   8   4  11       78.22      136.65     28.21 o
 -15   5  11      172.89      182.19     26.92 o
 -14   5  11      430.08      474.32     30.96 o
 -13   5  11       79.79       76.50     24.37 o
 -12   5  11      230.04      216.70     30.19 o
 -11   5  11     3120.99     3025.96     81.82 o
 -10   5  11      105.52       29.09     32.38 o
  -9   5  11      551.50      523.54     36.29 o
  -8   5  11      161.55      146.83     24.84 o
  -7   5  11      155.48      103.86     21.69 o
  -6   5  11      339.99      373.22     28.14 o
  -5   5  11      213.52      173.23     38.97 o
  -4   5  11      160.20      161.01     38.42 o
  -3   5  11      441.43      383.11     39.52 o
  -2   5  11     2760.91     2654.33    103.19 o
  -1   5  11     1300.98     1224.56     69.16 o
   0   5  11     2016.37     1911.38     56.80 o
   1   5  11      648.76      677.94     35.01 o
   2   5  11        2.45       -4.06     25.25 o
   3   5  11     1875.35     2012.35     63.14 o
   4   5  11      850.20      903.72     43.21 o
   5   5  11      868.03      984.20     48.68 o
   6   5  11       34.18       76.85     27.17 o
   7   5  11      144.78      147.10     35.13 o
   8   5  11      252.00      334.81     62.57 o
 -15   6  11      120.88      134.47     53.24 o
 -14   6  11      109.77      141.61     48.85 o
 -13   6  11      512.73      551.61     62.57 o
 -12   6  11      324.95      317.80     48.85 o
 -11   6  11      602.88      643.27     62.57 o
 -10   6  11       36.54       64.77     34.03 o
  -9   6  11      176.34      182.77     40.07 o
  -8   6  11     1313.97     1396.87     75.20 o
  -7   6  11     2095.97     2132.90     96.60 o
  -6   6  11     2194.80     2081.88    128.44 o
  -5   6  11        2.06        9.28     18.02 o
  -4   6  11      114.57      100.46     21.09 o
  -3   6  11     1067.46     1189.95     66.41 o
  -2   6  11      712.36      575.21     49.95 o
  -1   6  11     1259.79     1185.01     67.51 o
   0   6  11     2776.63     2709.22    108.68 o
   1   6  11      288.80      368.84     45.01 o
   2   6  11       49.45       59.83     31.83 o
   3   6  11     1174.23     1089.50     69.71 o
   4   6  11       15.27       29.64     35.68 o
   5   6  11      996.29     1288.74     83.43 o
   6   6  11      191.07      215.25     32.02 o
   7   6  11      128.77      129.74     31.80 o
 -14   7  11      275.40      279.37     55.44 o
 -13   7  11        0.25      -32.38     41.17 o
 -12   7  11       91.89      158.07     45.56 o
 -11   7  11        4.74      -11.53     35.13 o
 -10   7  11     3113.49     3468.85    141.61 o
  -9   7  11      393.25      335.91     47.20 o
  -8   7  11       14.47       21.41     31.83 o
  -7   7  11        0.34       14.82     30.19 o
  -6   7  11       14.02        2.44     21.64 o
  -5   7  11       29.07       30.42     26.89 o
  -4   7  11     4270.04     4239.18    108.66 o
  -3   7  11        6.73       20.67     21.93 o
  -2   7  11       42.95      -17.56     25.80 o
  -1   7  11      115.34      100.44     34.03 o
   0   7  11      224.83      210.77     38.97 o
   1   7  11        2.30       -9.33     32.38 o
   2   7  11     2435.57     2238.84    103.19 o
   3   7  11        4.40      -17.01     34.58 o
   4   7  11      207.53      192.65     46.65 o
   5   7  11        0.08       26.89     37.87 o
   6   7  11     1347.19     1428.16     93.86 o
 -13   8  11     1508.26     1582.39    102.09 o
 -12   8  11       72.88       75.74     45.01 o
 -11   8  11        4.74        4.39     36.77 o
 -10   8  11       34.32      -11.53     38.97 o
  -9   8  11        3.94      -32.93     32.93 o
  -8   8  11      608.29      658.09     63.67 o
  -7   8  11     1535.31     1531.34     84.53 o
  -6   8  11     1429.40     1409.39     58.00 o
  -5   8  11      361.90      425.07     51.59 o
  -4   8  11       74.83       68.97     28.27 o
  -3   8  11      314.70      303.04     55.44 o
  -2   8  11      518.80      524.72     52.69 o
  -1   8  11     3324.34     3050.06    124.04 o
   0   8  11      132.48       78.49     37.87 o
   1   8  11       50.14      -24.70     34.58 o
   2   8  11     1076.17     1087.86     73.00 o
   3   8  11       49.66       66.96     41.71 o
   4   8  11       14.25       27.44     41.17 o
   5   8  11      209.43      222.29     53.24 o
 -11   9  11      400.13      491.24     65.86 o
 -10   9  11      141.57      185.52     50.50 o
  -9   9  11      572.79      561.49     63.67 o
  -8   9  11      550.78      653.15     65.86 o
  -7   9  11       55.09       52.14     36.77 o
  -6   9  11     1460.88     1464.91     60.53 o
  -5   9  11      111.66      123.57     71.08 o
  -4   9  11       13.50      -10.31     31.29 o
  -3   9  11      594.67      602.19     42.69 o
  -2   9  11      327.44      281.57     45.56 o
  -1   9  11     1216.08     1150.98     76.84 o
   0   9  11      390.45      408.91     54.89 o
   1   9  11       13.47       26.35     36.23 o
   2   9  11      299.49      263.46     48.85 o
   3   9  11     1540.54     1616.42     93.86 o
  -9  10  11      647.13      671.27     73.55 o
  -8  10  11      226.51      238.21     51.04 o
  -7  10  11       50.72      -21.41     39.52 o
  -6  10  11      334.15      338.10     55.98 o
  -5  10  11     1522.30     1533.85    167.13 o
  -4  10  11       21.87       15.62     37.05 o
  -3  10  11      903.35      778.02     48.90 o
  -2  10  11      499.90      532.02     43.66 o
  -1  10  11      240.04      232.17     49.40 o
   0  10  11       67.32       85.62     40.07 o
   1  10  11     1155.42     1119.69     85.07 o
  -6  11  11      597.62      679.50     70.80 o
  -5  11  11      199.53      130.39     32.96 o
  -4  11  11       62.42       20.09     30.65 o
  -3  11  11      154.55      111.39     32.11 o
  -2  11  11     1119.61     1104.13     56.26 o
 -16   0  12     1748.10     1817.21     60.45 o
 -14   0  12      134.02      188.66     26.33 o
 -12   0  12      439.68      425.26     29.43 o
 -10   0  12     1109.04     1129.68     41.71 o
  -8   0  12     1602.68     1636.49     41.20 o
  -6   0  12      122.06      153.40     17.53 o
  -4   0  12     7479.18     7443.76    125.24 o
  -2   0  12      238.69      250.20     25.11 o
   0   0  12     1226.42     1253.74     40.75 o
   2   0  12        9.19       -8.20     19.48 o
   4   0  12     2057.65     1929.63     57.58 o
   6   0  12     2315.17     2235.49     82.88 o
   8   0  12      116.34      156.09     62.57 o
 -16   1  12        6.97      -15.67     18.55 o
 -15   1  12       49.80       20.80     20.76 o
 -14   1  12      222.30      212.27     20.11 o
 -13   1  12     3014.64     2954.17     55.23 o
 -12   1  12      696.84      689.06     25.55 o
 -11   1  12      181.24      127.40     24.22 o
 -10   1  12      176.09      175.51     15.88 o
  -9   1  12     1646.25     1678.01     34.70 o
  -8   1  12      450.95      416.23     17.87 o
  -7   1  12     1481.20     1516.36     30.18 o
  -6   1  12     4446.88     4384.00     69.94 o
  -5   1  12      369.51      372.55     20.79 o
  -4   1  12     1657.96     1591.97     30.16 o
  -3   1  12     3598.72     3601.26    116.14 o
  -2   1  12      122.09      131.90     11.43 o
  -1   1  12     3245.93     3260.09     55.40 o
   0   1  12       54.77       66.16     10.09 o
   1   1  12       58.33       70.52     12.19 o
   2   1  12       64.78       70.37     13.08 o
   3   1  12     2215.47     2219.74     43.24 o
   4   1  12      197.98      190.05     16.56 o
   5   1  12      639.57      656.32     28.56 o
   6   1  12        9.93       20.93     17.41 o
   7   1  12        2.12       16.99     18.03 o
   8   1  12      171.37      188.89     18.92 o
 -16   2  12      143.99      143.93     28.52 o
 -15   2  12     1285.66     1357.05     46.90 o
 -14   2  12      493.69      455.57     23.91 o
 -13   2  12        2.28       22.31     15.30 o
 -12   2  12       80.80       75.88     15.99 o
 -11   2  12      790.61      794.37     25.98 o
 -10   2  12      542.33      519.04     21.03 o
  -9   2  12      126.32      117.62     12.78 o
  -8   2  12      135.97      128.24     18.86 o
  -7   2  12     1244.14     1274.69     29.77 o
  -6   2  12       41.31       63.72     10.76 o
  -5   2  12       17.90       21.23      8.93 o
  -4   2  12      218.71      263.85     22.10 o
  -3   2  12     2446.49     2494.68     50.12 o
  -2   2  12      473.59      476.26     18.58 o
  -1   2  12     1503.95     1494.42     32.11 o
   0   2  12      179.70      212.60     14.82 o
   1   2  12     1828.18     1785.88     56.52 o
   2   2  12       99.94       85.51     13.26 o
   3   2  12      677.73      685.10     27.02 o
   4   2  12      264.05      244.09     25.45 o
   5   2  12     2157.20     2033.57     58.86 o
   6   2  12      155.77      164.39     16.35 o
   7   2  12       23.75       24.63     14.92 o
   8   2  12      447.21      429.33     35.35 o
 -16   3  12        1.22       26.78     23.88 o
 -15   3  12      916.69      971.09     42.42 o
 -14   3  12       89.78       79.20     16.72 o
 -13   3  12        9.94      -13.26     17.14 o
 -12   3  12      604.28      589.58     23.90 o
 -11   3  12     2875.86     2915.13     53.90 o
 -10   3  12      456.16      434.11     26.30 o
  -9   3  12      297.55      292.97     15.22 o
  -8   3  12      209.16      203.22     13.52 o
  -7   3  12       78.37       85.83     11.04 o
  -6   3  12     1751.45     1766.08     28.74 o
  -5   3  12     4500.38     4373.21     61.95 o
  -4   3  12      624.33      622.06     19.77 o
  -3   3  12        2.07      -10.14     10.14 o
  -2   3  12      501.79      473.98     17.81 o
  -1   3  12     1038.60      973.41     24.57 o
   0   3  12      236.53      236.99     13.52 o
   1   3  12     6032.28     6221.54     95.47 o
   2   3  12      495.48      583.56     21.89 o
   3   3  12      166.75      154.18     25.01 o
   4   3  12       13.51       30.76     19.02 o
   5   3  12      244.97      196.14     19.98 o
   6   3  12       83.24       87.81     17.83 o
   7   3  12      739.48      723.67     34.46 o
 -16   4  12       46.61       35.33     25.17 o
 -15   4  12      200.53      181.57     26.00 o
 -14   4  12     1909.85     1954.26     53.88 o
 -13   4  12       33.09       41.69     20.23 o
 -12   4  12      710.44      715.78     37.14 o
 -11   4  12      341.37      335.28     24.25 o
 -10   4  12       33.23       32.77     16.19 o
  -9   4  12      460.27      495.01     22.64 o
  -8   4  12     3046.69     3210.90     72.09 o
  -7   4  12      117.85      138.48     14.78 o
  -6   4  12        7.46       24.04     12.29 o
  -5   4  12       27.32       29.20     12.10 o
  -4   4  12      655.63      577.72     25.95 o
  -3   4  12      338.32      282.50     20.79 o
  -2   4  12      883.84      938.88     32.66 o
  -1   4  12      843.58      857.65     37.98 o
   0   4  12       24.35       26.35     10.76 o
   1   4  12       20.45       28.70     20.22 o
   2   4  12      441.26      418.74     21.01 o
   3   4  12      285.83      309.50     34.66 o
   4   4  12     1721.18     1908.90     63.42 o
   5   4  12      181.17      150.99     28.59 o
   6   4  12      212.97      232.63     32.66 o
   7   4  12       32.52       21.86     23.92 o
 -15   5  12      295.19      263.77     28.73 o
 -14   5  12      115.18      142.87     25.02 o
 -13   5  12      325.76      325.33     26.54 o
 -12   5  12      618.98      640.64     38.98 o
 -11   5  12      500.20      481.21     34.15 o
 -10   5  12     1372.30     1413.34     79.59 o
  -9   5  12       61.47       46.10     29.64 o
  -8   5  12     1695.72     1441.33     74.10 o
  -7   5  12      468.16      479.16     48.85 o
  -6   5  12     4092.37     3873.25     97.98 o
  -5   5  12     2218.87     2330.52     75.74 o
  -4   5  12     2031.85     2069.95     62.47 o
  -3   5  12     1365.46     1345.63     58.73 o
  -2   5  12        8.16       21.42     18.82 o
  -1   5  12      354.29      335.11     27.81 o
   0   5  12     1500.27     1469.71    144.63 o
   1   5  12      530.73      563.66     34.76 o
   2   5  12      892.87      928.32     71.90 o
   3   5  12      234.60      224.13     28.43 o
   4   5  12      791.95      858.97     45.55 o
   5   5  12       30.68       41.37     61.47 o
   6   5  12       46.41       69.74     28.12 o
   7   5  12      491.50      565.88     68.61 o
 -14   6  12       48.04       68.61     46.65 o
 -13   6  12       94.79      107.03     42.26 o
 -12   6  12      456.56      353.47     52.14 o
 -11   6  12      183.99      175.64     43.36 o
 -10   6  12     1424.55     1495.12     81.78 o
  -9   6  12       67.07       96.60     35.13 o
  -8   6  12      176.82      177.83     39.52 o
  -7   6  12      493.73      491.79     51.59 o
  -6   6  12      514.12      586.24     38.40 o
  -5   6  12       27.10        6.98     19.21 o
  -4   6  12      609.87      698.77     40.36 o
  -3   6  12       88.71       84.53     32.38 o
  -2   6  12        4.17       17.56     30.19 o
  -1   6  12      790.20      869.41     61.47 o
   0   6  12      529.41      556.00     53.79 o
   1   6  12      275.59      218.45     40.07 o
   2   6  12      604.13      621.32     59.28 o
   3   6  12     1017.26     1014.86     73.00 o
   4   6  12       46.53       54.89     36.77 o
   5   6  12      843.07      861.22     48.92 o
   6   6  12      812.55      898.00     51.63 o
 -13   7  12     1537.57     1687.22    101.54 o
 -12   7  12        0.04        1.65     37.32 o
 -11   7  12       11.76      -36.77     36.77 o
 -10   7  12      225.53      185.52     42.81 o
  -9   7  12      130.10       96.60     41.17 o
  -8   7  12       86.67       43.91     36.77 o
  -7   7  12     2733.68     2735.01    116.91 o
  -6   7  12       51.89       68.32     38.15 o
  -5   7  12       60.60       55.77     22.81 o
  -4   7  12      193.05      202.25     29.10 o
  -3   7  12     1806.54     1714.98     61.19 o
  -2   7  12      175.90      152.04     38.42 o
  -1   7  12     1667.52     1723.45     85.62 o
   0   7  12        0.19      -24.15     31.29 o
   1   7  12      322.89      343.59     48.85 o
   2   7  12        9.73       -5.49     35.13 o
   3   7  12     1424.43     1486.89     89.47 o
   4   7  12        0.67       -4.39     37.32 o
   5   7  12      211.79      249.19     51.59 o
 -12   8  12      164.89      232.17     54.89 o
 -11   8  12      343.33      329.87     57.08 o
 -10   8  12      542.69      608.15     66.41 o
  -9   8  12      102.97      137.77     43.91 o
  -8   8  12        1.82       -2.74     37.32 o
  -7   8  12       12.05      -23.60     35.13 o
  -6   8  12      839.94      763.22     45.79 o
  -5   8  12      368.90      370.81     69.71 o
  -4   8  12      749.87      824.71     47.14 o
  -3   8  12      171.70      204.90     30.77 o
  -2   8  12       57.40       62.02     34.03 o
  -1   8  12      382.77      484.10     55.98 o
   0   8  12      816.71      777.75     66.96 o
   1   8  12        2.12      -34.58     34.58 o
   2   8  12      287.22      277.73     48.85 o
   3   8  12       55.15       96.60     45.01 o
   4   8  12      233.16      210.77     49.95 o
 -11   9  12      390.14      440.74     64.22 o
 -10   9  12      165.69      126.79     48.85 o
  -9   9  12      390.84      420.43     60.38 o
  -8   9  12      317.16      267.85     51.04 o
  -7   9  12      413.91      423.18     59.28 o
  -6   9  12     1134.45     1077.56    141.06 o
  -5   9  12       54.33       55.21     28.14 o
  -4   9  12      144.16      153.79     29.85 o
  -3   9  12      565.52      553.94     41.71 o
  -2   9  12        0.74        9.88     34.58 o
  -1   9  12      180.29      226.13     45.56 o
   0   9  12      108.18      129.53     44.46 o
   1   9  12      813.18      879.84     73.55 o
   2   9  12      166.98      108.13     47.75 o
  -8  10  12      635.38      669.62     73.00 o
  -7  10  12       78.01       48.30     43.36 o
  -6  10  12        9.25      -23.58     25.81 o
  -5  10  12      112.59       95.01     33.76 o
  -4  10  12       27.86       19.58     26.75 o
  -3  10  12       36.39       48.59     29.69 o
  -2  10  12     1731.37     1784.82     71.99 o
  -1  10  12       79.77       66.96     44.46 o
   0  10  12       78.34       65.32     45.56 o
 -15   0  13     1195.94     1283.80     72.45 o
 -13   0  13      506.33      507.15     48.85 o
 -11   0  13     1882.71     2008.31     82.88 o
  -9   0  13     2798.94     2716.35     97.15 o
  -7   0  13     1402.61     1470.63     48.68 o
  -5   0  13     2310.01     2264.08     82.88 o
  -3   0  13     7022.10     6540.87    192.10 o
  -1   0  13      354.87      312.86     33.48 o
   1   0  13     1394.91     1395.37     45.59 o
   5   0  13        0.87      -13.72     25.80 o
   7   0  13      860.20      974.79     58.73 o
 -16   1  13     1381.42     1520.30     48.37 o
 -15   1  13      769.33      716.87     33.21 o
 -14   1  13      132.21      104.46     21.54 o
 -13   1  13      145.21      160.58     21.06 o
 -12   1  13     2341.63     2354.00     53.21 o
 -11   1  13        5.39       16.13     14.05 o
 -10   1  13     5133.74     5003.77     79.27 o
  -9   1  13      836.89      860.60     43.81 o
  -8   1  13      201.34      198.64     20.59 o
  -7   1  13      722.58      713.18     23.62 o
  -6   1  13      503.62      498.40     19.60 o
  -5   1  13     1246.12     1303.32     33.99 o
  -4   1  13      142.64      153.48     18.16 o
  -3   1  13      158.78      167.18     16.01 o
  -2   1  13        5.56        5.59     12.25 o
  -1   1  13     3396.04     3469.41     71.70 o
   0   1  13     4446.52     4274.02     79.01 o
   1   1  13     1346.77     1356.77     40.89 o
   2   1  13       70.18       75.27     15.80 o
   3   1  13       86.30       88.03     17.11 o
   4   1  13       71.67       64.93     19.70 o
   5   1  13      702.71      732.55     30.24 o
   6   1  13      441.58      489.27     26.93 o
   7   1  13      545.98      591.33     29.66 o
 -16   2  13      102.66       92.46     20.95 o
 -15   2  13        6.72        0.11     17.84 o
 -14   2  13      106.94       75.86     17.93 o
 -13   2  13       44.56       55.30     17.59 o
 -12   2  13     2156.47     2147.81     44.46 o
 -11   2  13      584.66      564.88     23.03 o
 -10   2  13     2166.65     2144.62     42.65 o
  -9   2  13      654.52      676.68     24.47 o
  -8   2  13        0.23        6.17     11.15 o
  -7   2  13        1.06       -0.16     11.59 o
  -6   2  13     3733.24     3732.72     61.76 o
  -5   2  13     1312.96     1300.32     35.97 o
  -4   2  13     1648.30     1591.06     33.32 o
  -3   2  13        3.52        3.75     11.34 o
  -2   2  13       79.14       75.66     12.28 o
  -1   2  13      477.53      464.21     19.59 o
   0   2  13     1455.13     1453.12     32.99 o
   1   2  13      449.30      447.56     33.95 o
   2   2  13     2723.33     2774.22     77.29 o
   3   2  13       90.21       79.40     16.23 o
   4   2  13      761.56      701.73     28.69 o
   5   2  13      350.08      363.16     22.86 o
   6   2  13      329.11      355.36     20.04 o
   7   2  13      308.95      335.00     28.42 o
 -16   3  13       94.05       81.62     55.59 o
 -15   3  13      112.31      103.19     31.61 o
 -14   3  13     1684.85     1762.96     54.82 o
 -13   3  13      102.01       89.24     16.45 o
 -12   3  13      500.64      461.23     22.63 o
 -11   3  13        7.89       23.22     13.43 o
 -10   3  13        5.81        3.00     12.40 o
  -9   3  13     1897.80     1826.16     34.48 o
  -8   3  13     7651.78     7576.12    101.53 o
  -7   3  13        8.56        5.71     10.28 o
  -6   3  13       27.99       42.59     11.20 o
  -5   3  13        8.39       12.86     12.99 o
  -4   3  13      409.35      424.01     19.25 o
  -3   3  13       50.20       65.82     15.12 o
  -2   3  13     2732.52     2694.26     47.85 o
  -1   3  13     2951.49     2846.56     50.25 o
   0   3  13      195.44      202.50     14.63 o
   1   3  13       46.74       54.89     12.10 o
   2   3  13      420.11      452.29     32.54 o
   3   3  13      159.55      144.47     43.91 o
   4   3  13      328.30      365.48     45.81 o
   5   3  13       12.66       21.51     17.89 o
   6   3  13      850.41      855.61     35.34 o
 -15   4  13      206.50      170.58     26.93 o
 -14   4  13      138.87      115.67     24.05 o
 -13   4  13       10.46       19.43     19.80 o
 -12   4  13        6.88      -18.17     18.17 o
 -11   4  13     2748.80     2822.09     63.62 o
 -10   4  13       99.41       81.58     29.06 o
  -9   4  13        0.99       12.83     16.08 o
  -8   4  13       12.59       32.00     16.11 o
  -7   4  13        4.07        0.71     15.04 o
  -6   4  13      409.57      378.35     19.95 o
  -5   4  13     3380.94     3450.24     70.82 o
  -4   4  13     2003.55     1973.74     47.67 o
  -3   4  13     1086.34     1124.32     42.56 o
  -2   4  13      122.83      155.45     22.42 o
  -1   4  13      350.46      342.71     27.81 o
   0   4  13        0.89      -19.00     19.36 o
   1   4  13     5424.51     5600.94    128.99 o
   2   4  13      215.19      188.48     27.03 o
   3   4  13      350.47      385.74     33.21 o
   4   4  13     1123.37     1134.55     69.98 o
   5   4  13      206.76      213.50     31.10 o
   6   4  13       41.10       92.15     43.64 o
 -15   5  13     1512.63     1539.66     63.67 o
 -14   5  13      678.34      723.55     36.61 o
 -13   5  13      760.99      842.91     40.14 o
 -12   5  13      297.45      314.34     26.38 o
 -11   5  13        9.15       20.63     18.91 o
 -10   5  13      248.78      210.24     31.01 o
  -9   5  13      731.56      731.88     40.71 o
  -8   5  13     1025.17      970.90     44.51 o
  -7   5  13     2243.72     2364.63     68.59 o
  -6   5  13     1267.36     1191.85     38.12 o
  -5   5  13      125.43      133.87     19.20 o
  -4   5  13      780.65      778.50     32.25 o
  -3   5  13      855.43      837.74     39.88 o
  -2   5  13     1034.46     1101.51     44.90 o
  -1   5  13     1753.22     1769.95     95.23 o
   0   5  13        1.56      -13.03     20.91 o
   1   5  13      591.77      560.03     79.86 o
   2   5  13      394.85      449.40     35.16 o
   3   5  13       46.98       28.57     24.26 o
   4   5  13      189.60      187.80     30.79 o
   5   5  13      610.61      677.11     54.61 o
 -14   6  13       14.46       27.99     43.91 o
 -13   6  13     1417.21     1514.33     94.41 o
 -12   6  13      404.95      425.37     57.63 o
 -11   6  13      168.70      121.85     43.36 o
 -10   6  13     1232.98     1317.29     81.23 o
  -9   6  13      154.37      185.52     40.62 o
  -8   6  13       46.40       48.30     32.38 o
  -7   6  13      286.47      347.98     47.75 o
  -6   6  13      145.29      154.64     41.71 o
  -5   6  13      156.76      118.53     26.35 o
  -4   6  13     2026.11     2094.06    109.77 o
  -3   6  13     2631.33     2556.08    107.58 o
  -2   6  13      186.08      160.27     38.97 o
  -1   6  13       49.26       26.89     30.74 o
   0   6  13       17.71       62.57     35.68 o
   1   6  13      132.87      141.06     40.62 o
   2   6  13      342.84      424.28     54.34 o
   3   6  13     1808.81     1844.75     98.80 o
   4   6  13      583.38      618.22     43.28 o
   5   6  13       25.02        5.17     29.10 o
 -13   7  13        1.53       12.62     44.46 o
 -12   7  13     1413.93     1561.53     97.15 o
 -11   7  13       74.44       82.33     41.17 o
 -10   7  13      730.70      734.94     68.61 o
  -9   7  13        0.10       15.37     37.32 o
  -8   7  13      624.04      633.94     60.92 o
  -7   7  13       16.27       70.26     37.87 o
  -6   7  13     2821.32     2776.16    191.28 o
  -5   7  13      181.12      153.36     29.47 o
  -4   7  13     1039.19     1032.43     50.41 o
  -3   7  13      263.50      234.41     31.63 o
  -2   7  13       17.61       21.95     31.83 o
  -1   7  13       59.40       48.85     33.48 o
   0   7  13     2316.55     2391.42    108.13 o
   1   7  13        2.47      -32.93     32.93 o
   2   7  13       17.79       13.72     38.97 o
   3   7  13        0.46       18.11     42.26 o
   4   7  13      105.07      105.93     43.91 o
 -12   8  13      333.44      300.78     55.98 o
 -11   8  13        2.34      -40.62     40.62 o
 -10   8  13       53.61       57.08     44.46 o
  -9   8  13      811.28      968.20     77.39 o
  -8   8  13      220.02      174.54     45.56 o
  -7   8  13      486.35      469.83     57.08 o
  -6   8  13      552.20      547.87     41.48 o
  -5   8  13      468.42      439.21     51.32 o
  -4   8  13      496.09      448.81     39.95 o
  -3   8  13     1422.03     1501.53     62.47 o
  -2   8  13       84.43       58.73     39.52 o
  -1   8  13      671.65      640.53     63.67 o
   0   8  13       30.54       27.44     38.42 o
   1   8  13        1.23       30.74     41.17 o
   2   8  13      313.44      351.28     54.34 o
 -10   9  13      210.09      237.66     56.53 o
  -9   9  13      193.76      212.41     51.04 o
  -8   9  13     1202.03     1135.06     89.47 o
  -7   9  13      778.21      851.84     75.20 o
  -6   9  13       29.14       33.77     46.65 o
  -5   9  13      329.19      453.18     42.46 o
  -4   9  13      395.51      409.99     41.32 o
  -3   9  13      183.58      177.26     31.43 o
  -2   9  13     1182.01     1296.43     85.62 o
  -1   9  13      680.94      526.37     63.12 o
   0   9  13      203.25      222.84     51.04 o
  -6  10  13      523.04      501.27     62.02 o
  -5  10  13     1067.15     1107.00     61.47 o
  -4  10  13      270.43      260.21     38.81 o
  -3  10  13        5.11       21.29     30.06 o
 -16   0  14      861.80      836.48     65.32 o
 -14   0  14      107.76       56.53     36.23 o
 -12   0  14      746.61      816.72     56.53 o
 -10   0  14     3880.33     3753.17    126.24 o
  -8   0  14       40.52       51.93     32.66 o
  -6   0  14    11104.39    10569.57    297.49 o
  -4   0  14      211.92      161.92     29.64 o
  -2   0  14      857.40      816.17     51.04 o
   0   0  14     3674.18     3538.56    118.01 o
   2   0  14      757.37      727.80     49.95 o
   4   0  14       64.70       11.53     29.64 o
   6   0  14     2156.39     2189.44     87.82 o
 -16   1  14      669.81      632.11     55.67 o
 -15   1  14     1208.29     1215.58     49.77 o
 -14   1  14       38.65       12.30     19.82 o
 -13   1  14      758.87      705.60     31.32 o
 -12   1  14      839.57      806.30     39.50 o
 -11   1  14       83.64       23.63     37.87 o
 -10   1  14     1992.56     1988.72     58.18 o
  -9   1  14     2759.23     2710.74     70.03 o
  -8   1  14      697.98      712.55     28.80 o
  -7   1  14      717.64      735.19     28.72 o
  -6   1  14      932.41      933.40     37.77 o
  -5   1  14      149.57      173.49     24.70 o
  -4   1  14      871.64      839.29     35.16 o
  -3   1  14      962.39      997.67     39.11 o
  -2   1  14      300.51      313.10     24.69 o
  -1   1  14      428.61      429.94     27.03 o
   0   1  14      106.63      115.97     20.39 o
   1   1  14       70.13       70.13     19.92 o
   2   1  14      535.80      526.73     30.32 o
   3   1  14     1671.27     1693.48     51.68 o
   4   1  14      899.15      942.22     39.28 o
   5   1  14      110.77      158.37     23.98 o
   6   1  14      141.23       97.70     23.91 o
 -16   2  14      187.37      222.16     25.74 o
 -15   2  14      706.96      774.87     34.26 o
 -14   2  14      616.79      646.39     30.95 o
 -13   2  14      575.04      595.64     29.17 o
 -12   2  14       71.33       94.11     18.82 o
 -11   2  14      356.44      326.95     24.75 o
 -10   2  14      963.40      984.59     32.75 o
  -9   2  14     1148.52     1097.31     30.55 o
  -8   2  14     2658.69     2552.65     48.49 o
  -7   2  14     3132.60     3097.38     61.92 o
  -6   2  14      150.43      110.99     15.74 o
  -5   2  14     3441.98     3305.06    101.09 o
  -4   2  14      913.45      835.16     25.40 o
  -3   2  14      651.68      640.86     22.68 o
  -2   2  14     1529.98     1536.40     64.33 o
  -1   2  14      881.74      966.47     30.76 o
   0   2  14       14.17       17.53     14.61 o
   1   2  14     1567.74     1565.22     40.43 o
   2   2  14     1386.18     1291.88     36.87 o
   3   2  14      174.13      147.84     18.49 o
   4   2  14      143.20      156.78     20.27 o
   5   2  14      905.99      937.51     33.70 o
   6   2  14       11.99       35.62     20.38 o
 -15   3  14        5.47        7.15     22.82 o
 -14   3  14        3.53       -5.90     16.24 o
 -13   3  14       11.46       10.03     15.13 o
 -12   3  14       13.86       18.76     14.63 o
 -11   3  14     3078.64     3170.96     64.93 o
 -10   3  14       38.26       41.89     13.98 o
  -9   3  14        9.79        2.40     12.69 o
  -8   3  14      403.07      384.35     18.25 o
  -7   3  14      811.11      787.30     27.18 o
  -6   3  14      246.48      236.98     15.42 o
  -5   3  14     2088.33     2073.11     39.72 o
  -4   3  14      216.45      216.95     14.45 o
  -3   3  14     1131.72     1068.60     29.70 o
  -2   3  14      429.78      465.47     21.01 o
  -1   3  14      518.53      580.14     32.73 o
   0   3  14      119.27      131.68     24.25 o
   1   3  14     2128.77     2133.24     64.90 o
   2   3  14      103.44      119.78     25.54 o
   3   3  14      352.27      413.13     33.94 o
   4   3  14      769.39      728.74     48.55 o
   5   3  14      789.10      803.18     33.25 o
 -15   4  14       77.93       80.60     25.59 o
 -14   4  14     2196.02     2151.68     69.57 o
 -13   4  14      112.67      146.46     45.00 o
 -12   4  14       56.18       69.76     20.77 o
 -11   4  14       15.10       13.53     18.82 o
 -10   4  14        0.41       -3.82     17.90 o
  -9   4  14      310.18      353.35     24.78 o
  -8   4  14     2434.92     2471.08     56.21 o
  -7   4  14      292.97      257.67     22.14 o
  -6   4  14      122.90      150.09     20.76 o
  -5   4  14       16.66       10.62     16.24 o
  -4   4  14      402.53      387.71     29.32 o
  -3   4  14      189.14      216.35     26.07 o
  -2   4  14     2403.57     2315.22     65.98 o
  -1   4  14      464.85      429.36     31.71 o
   0   4  14       32.69       19.76     22.12 o
   1   4  14      279.37      272.73     40.34 o
   2   4  14     2991.07     3079.75     85.21 o
   3   4  14       37.28       74.48     30.46 o
   4   4  14      205.59      194.28     30.27 o
   5   4  14       33.09       56.46     28.69 o
 -14   5  14        5.83       10.97     23.09 o
 -13   5  14      161.24      186.82     25.80 o
 -12   5  14      249.11      303.00     27.33 o
 -11   5  14      953.67      939.17     37.70 o
 -10   5  14      944.39     1016.99     50.86 o
  -9   5  14        1.86        7.16     41.71 o
  -8   5  14      296.29      301.23     38.70 o
  -7   5  14      549.28      490.56     34.60 o
  -6   5  14      145.09      141.83     24.89 o
  -5   5  14     1814.90     1865.36     75.09 o
  -4   5  14     3085.50     3144.57     68.71 o
  -3   5  14       23.74       28.52     20.91 o
  -2   5  14      361.30      390.66     30.98 o
  -1   5  14      108.90      128.38     25.37 o
   0   5  14       22.75       32.76     23.46 o
   1   5  14      638.67      704.16     41.78 o
   2   5  14      957.13     1066.99     50.12 o
   3   5  14       37.90       74.79     27.94 o
   4   5  14      118.57      133.76     37.87 o
 -14   6  14       77.75        5.49     44.46 o
 -13   6  14      868.98      929.78     78.49 o
 -12   6  14     1149.07     1192.14     87.82 o
 -11   6  14       91.32      183.87     46.65 o
 -10   6  14      562.62      559.30     58.73 o
  -9   6  14      204.68      225.04     46.10 o
  -8   6  14       63.53       77.39     37.87 o
  -7   6  14      555.12      667.97     62.57 o
  -6   6  14      305.32      336.96     33.38 o
  -5   6  14      190.43      222.14     28.69 o
  -4   6  14      848.88      830.27     46.37 o
  -3   6  14      150.40      156.98     39.52 o
  -2   6  14        0.38       15.92     33.48 o
  -1   6  14      771.15      722.86     61.47 o
   0   6  14     1592.64     1589.52     88.37 o
   1   6  14      471.42      567.53     59.28 o
   2   6  14      229.59      193.20     45.56 o
   3   6  14      120.56       75.48     28.69 o
 -13   7  14      230.69      274.98     57.63 o
 -12   7  14       81.54      137.77     48.85 o
 -11   7  14      209.41      220.10     48.30 o
 -10   7  14      107.93       96.60     42.26 o
  -9   7  14     1777.52     1809.07     96.05 o
  -8   7  14       45.16       35.68     39.52 o
  -7   7  14      387.57      489.59     59.28 o
  -6   7  14      119.72       93.33     28.54 o
  -5   7  14      504.75      502.90     39.97 o
  -4   7  14      223.07      223.79     32.36 o
  -3   7  14     3683.39     3823.27    105.14 o
  -2   7  14      259.73      261.81     44.46 o
  -1   7  14        2.57      -31.29     34.58 o
   0   7  14       39.23        4.39     37.87 o
   1   7  14      113.94      165.76     47.20 o
   2   7  14       20.49      -10.98     36.23 o
 -11   8  14        0.82       27.44     45.56 o
 -10   8  14      498.55      576.86     65.32 o
  -9   8  14      459.80      605.95     68.61 o
  -8   8  14        1.08      -36.23     36.23 o
  -7   8  14      520.58      534.60     61.47 o
  -6   8  14      473.74      515.70     43.60 o
  -5   8  14      219.41      206.27     34.58 o
  -4   8  14       13.22       24.81     27.73 o
  -3   8  14        7.12       -0.51     24.76 o
  -2   8  14      131.25       88.37     43.36 o
  -1   8  14      268.32      275.53     51.59 o
   0   8  14     2047.04     2358.49    115.81 o
   1   8  14     1075.89     1191.05     89.47 o
  -9   9  14      209.90      267.30     56.53 o
  -8   9  14      129.76       42.26     46.65 o
  -7   9  14       12.83       17.01     42.81 o
  -6   9  14      375.25      291.35     38.23 o
  -5   9  14       38.40       34.58     30.66 o
  -4   9  14      808.79      923.07     56.65 o
  -3   9  14       27.49       35.00     30.06 o
  -2   9  14      290.67      295.81     39.58 o
  -1   9  14      885.69      912.22     79.59 o
 -15   0  15     1144.53     1195.44     71.35 o
 -13   0  15      540.20      460.50     47.20 o
 -11   0  15      407.48      296.94     40.62 o
  -9   0  15     5939.07     6108.91    186.07 o
  -7   0  15      159.22      199.24     32.93 o
  -5   0  15      130.49      128.44     31.29 o
  -3   0  15     5568.52     5844.36    177.83 o
  -1   0  15       21.80        0.00     27.99 o
   1   0  15      142.49      177.83     33.48 o
   3   0  15     2591.65     2717.45    100.99 o
   5   0  15       11.03        6.04     32.38 o
 -15   1  15      366.71      310.71     84.25 o
 -14   1  15       15.92      -20.55     25.54 o
 -13   1  15      210.03      261.92     40.07 o
 -12   1  15      446.28      456.56     33.48 o
 -11   1  15       22.71       40.81     22.68 o
 -10   1  15       75.30       90.55     23.25 o
  -9   1  15      206.41      218.84     24.98 o
  -8   1  15       11.60       38.11     17.07 o
  -7   1  15      500.89      449.05     30.74 o
  -6   1  15     4290.38     4233.61     96.21 o
  -5   1  15       22.11        2.62     20.31 o
  -4   1  15      255.84      222.64     23.64 o
  -3   1  15       20.55       27.30     19.14 o
  -2   1  15      489.53      501.84     30.03 o
  -1   1  15      339.57      398.91     45.01 o
   0   1  15     1273.32     1296.97     62.57 o
   1   1  15     1766.27     1657.34     51.12 o
   2   1  15       14.19      -12.04     19.14 o
   3   1  15      123.93      138.20     24.42 o
   4   1  15      522.94      520.02     31.96 o
   5   1  15        0.50      -10.99     20.83 o
 -15   2  15      259.02      216.98     32.13 o
 -14   2  15       87.74       90.29     22.00 o
 -13   2  15      103.21      122.86     27.28 o
 -12   2  15      152.38      123.09     20.10 o
 -11   2  15     1271.31     1239.03     51.59 o
 -10   2  15     1333.99     1413.60     48.14 o
  -9   2  15      151.09      179.97     23.33 o
  -8   2  15     1105.80     1183.27     90.56 o
  -7   2  15     1855.00     1817.63     53.06 o
  -6   2  15       46.79       43.32     18.68 o
  -5   2  15     1092.68      992.77     37.66 o
  -4   2  15     1297.44     1372.39     44.62 o
  -3   2  15      371.13      378.32     25.85 o
  -2   2  15     2129.07     2177.22     58.53 o
  -1   2  15      363.48      399.36     63.12 o
   0   2  15       82.12      110.09     41.99 o
   1   2  15      502.54      512.04     28.98 o
   2   2  15      108.40      124.43     20.79 o
   3   2  15      387.42      412.40     27.38 o
   4   2  15      639.68      650.53     32.84 o
 -15   3  15        1.16       33.73     28.83 o
 -14   3  15      487.93      481.81     38.44 o
 -13   3  15      163.39      174.50     41.78 o
 -12   3  15       30.78       29.44     16.99 o
 -11   3  15      188.45      191.62     29.87 o
 -10   3  15     1043.23     1072.08     33.58 o
  -9   3  15       10.52       17.98     17.29 o
  -8   3  15     2084.69     2107.52     67.51 o
  -7   3  15     1253.55     1369.19     42.43 o
  -6   3  15       14.96        9.81     13.57 o
  -5   3  15      161.80      174.29     19.85 o
  -4   3  15      875.13      890.14     27.82 o
  -3   3  15       11.76       13.60     12.66 o
  -2   3  15      184.71      218.91     16.31 o
  -1   3  15      127.59       99.33     24.64 o
   0   3  15       52.27       64.95     23.09 o
   1   3  15      116.96      201.85     31.01 o
   2   3  15     1679.41     1818.44     65.59 o
   3   3  15        1.34       33.02     18.73 o
   4   3  15       65.61       62.90     21.40 o
 -14   4  15      250.53      269.26     34.34 o
 -13   4  15      427.58      397.65     30.04 o
 -12   4  15      124.55      144.13     23.68 o
 -11   4  15     1382.42     1317.62     42.28 o
 -10   4  15      394.20      405.94     27.18 o
  -9   4  15       32.69       47.13     18.92 o
  -8   4  15      744.33      692.49     39.50 o
  -7   4  15     1946.29     2024.82     68.61 o
  -6   4  15       55.77       66.72     18.91 o
  -5   4  15      735.61      764.53     32.73 o
  -4   4  15      243.61      252.01     22.81 o
  -3   4  15       39.49       49.33     23.03 o
  -2   4  15      134.38      180.01     26.18 o
  -1   4  15     1989.47     2001.54     63.09 o
   0   4  15      239.26      213.87     44.73 o
   1   4  15      330.21      383.05     75.20 o
   2   4  15       17.76       26.97     26.18 o
   3   4  15        5.01       44.60     26.97 o
   4   4  15       31.99       65.59     33.21 o
 -14   5  15       29.59       44.33     24.19 o
 -13   5  15      270.42      284.14     28.74 o
 -12   5  15      188.33      156.21     25.09 o
 -11   5  15      296.15      339.59     27.54 o
 -10   5  15      385.26      443.18     28.92 o
  -9   5  15      260.91      339.02     33.14 o
  -8   5  15      870.44      941.96     47.01 o
  -7   5  15      649.36      697.95     40.48 o
  -6   5  15      114.96       87.09     20.28 o
  -5   5  15      156.85      167.64     22.21 o
  -4   5  15      201.62      169.13     22.06 o
  -3   5  15      372.94      358.44     31.88 o
  -2   5  15        6.84       -3.93     22.89 o
  -1   5  15     1074.76     1175.93     72.18 o
   0   5  15        0.12      -23.03     23.03 o
   1   5  15     1690.74     1889.22     66.42 o
   2   5  15      301.79      262.30     33.76 o
   3   5  15      240.76      277.69     35.65 o
 -13   6  15      528.74      493.43     64.77 o
 -12   6  15       44.86      -17.56     39.52 o
 -11   6  15       30.98       32.93     40.62 o
 -10   6  15      425.61      425.92     56.53 o
  -9   6  15     1064.06     1097.19     77.39 o
  -8   6  15      926.63     1079.08     77.39 o
  -7   6  15        0.34       -3.84     32.38 o
  -6   6  15      105.58       91.45     27.75 o
  -5   6  15      666.14      655.54     43.27 o
  -4   6  15      411.67      381.59     36.09 o
  -3   6  15     1076.21     1016.51     70.80 o
  -2   6  15      270.80      327.13     49.40 o
  -1   6  15        1.92        7.14     35.68 o
   0   6  15      162.11      271.14     48.30 o
   1   6  15      581.68      681.15     66.41 o
   2   6  15      613.70      688.55     46.03 o
 -12   7  15      491.46      588.94     69.16 o
 -11   7  15        6.46       -6.04     41.71 o
 -10   7  15       96.06      124.04     46.10 o
  -9   7  15       39.71       51.59     41.17 o
  -8   7  15       70.45       52.14     41.17 o
  -7   7  15       61.52      152.04     43.36 o
  -6   7  15      869.25      888.78     51.03 o
  -5   7  15      145.83      114.84     56.53 o
  -4   7  15       73.06       73.51     26.95 o
  -3   7  15        0.35      -23.20     23.20 o
  -2   7  15       40.08       12.08     38.42 o
  -1   7  15       10.20        2.20     38.42 o
   0   7  15     1640.51     1712.47     93.86 o
   1   7  15        3.01        1.10     40.62 o
 -10   8  15      234.90      249.19     52.69 o
  -9   8  15     2236.92     2562.67    126.24 o
  -8   8  15       33.41       35.13     40.07 o
  -7   8  15      269.33      180.03     51.04 o
  -6   8  15       12.03       27.49     29.49 o
  -5   8  15        3.31      -13.33     27.94 o
  -4   8  15      306.69      265.13     36.85 o
  -3   8  15      574.09      632.85     46.38 o
  -2   8  15       67.04       32.93     41.71 o
  -1   8  15       12.98       12.08     41.71 o
  -6   9  15      284.33      347.73     39.98 o
  -5   9  15       62.09       80.43     32.59 o
  -4   9  15       21.78       69.35     38.97 o
 -14   0  16      154.43      160.27     42.81 o
 -12   0  16     3045.60     3243.27    118.56 o
 -10   0  16      333.16      270.04     38.97 o
  -8   0  16      719.19      621.32     48.30 o
  -6   0  16     1699.01     1705.34     74.65 o
  -4   0  16      327.60      288.71     37.32 o
  -2   0  16     1648.33     1628.49     73.00 o
   0   0  16      617.89      669.07     51.04 o
   2   0  16       55.61       24.15     31.29 o
 -15   1  16      861.41      855.71     44.98 o
 -14   1  16      462.93      496.41     51.32 o
 -13   1  16        7.81       -3.91     29.64 o
 -12   1  16      102.85       93.19     29.64 o
 -11   1  16       21.62       25.21     23.20 o
 -10   1  16      595.08      628.19     35.43 o
  -9   1  16      880.90      853.51     60.38 o
  -8   1  16     1123.98     1132.27     43.99 o
  -7   1  16       31.04       16.45     28.27 o
  -6   1  16      210.83      239.32     25.70 o
  -5   1  16      911.54      815.12     37.55 o
  -4   1  16      685.17      684.76     51.04 o
  -3   1  16     2405.59     2280.37     63.17 o
  -2   1  16      943.61      929.71     72.73 o
  -1   1  16      612.17      641.91     34.15 o
   0   1  16      149.84      179.88     24.85 o
   1   1  16      796.47      782.52     38.21 o
   2   1  16       14.10       15.85     21.02 o
   3   1  16      418.34      399.92     30.24 o
 -14   2  16      135.88      180.44     29.01 o
 -13   2  16     2417.58     2362.47     69.71 o
 -12   2  16      419.43      396.37     31.51 o
 -11   2  16     1214.11     1172.59     45.40 o
 -10   2  16      450.45      474.56     31.25 o
  -9   2  16       36.15       36.88     23.60 o
  -8   2  16       96.84      121.38     24.15 o
  -7   2  16       31.31       23.95     32.38 o
  -6   2  16      237.58      249.21     24.26 o
  -5   2  16      692.37      739.46     49.40 o
  -4   2  16      976.92      939.35     37.35 o
  -3   2  16     1567.93     1524.41     48.20 o
  -2   2  16      418.77      439.56     38.42 o
  -1   2  16       10.10       31.54     20.31 o
   0   2  16      302.66      304.11     25.26 o
   1   2  16      480.64      531.11     30.24 o
   2   2  16      850.77      856.43     41.71 o
   3   2  16      568.42      507.15     51.04 o
 -14   3  16       59.23       -7.84     28.37 o
 -13   3  16      127.12       72.13     38.97 o
 -12   3  16      165.10      155.64     44.18 o
 -11   3  16      611.20      657.72     40.34 o
 -10   3  16      114.06      145.62     21.03 o
  -9   3  16      111.54      188.19     21.36 o
  -8   3  16      327.76      353.20     24.43 o
  -7   3  16     2232.27     2231.57     57.76 o
  -6   3  16      701.46      745.04     31.68 o
  -5   3  16      740.34      660.81     29.13 o
  -4   3  16      315.81      335.36     41.71 o
  -3   3  16      162.61      199.24     38.42 o
  -2   3  16     1183.73     1219.59     69.16 o
  -1   3  16     3441.00     3405.73    124.59 o
   0   3  16      324.00      347.43     46.10 o
   1   3  16       69.61       88.92     38.42 o
   2   3  16       88.78      105.38     39.52 o
   3   3  16       25.62       36.56     22.62 o
 -14   4  16      557.09      429.22     58.18 o
 -13   4  16       50.50       24.71     27.34 o
 -12   4  16      611.55      605.84     40.73 o
 -11   4  16      142.79      188.24     32.93 o
 -10   4  16      935.31      927.28     45.40 o
  -9   4  16      356.36      315.05     46.10 o
  -8   4  16     1014.77     1057.17     76.29 o
  -7   4  16        5.01      -17.72     24.42 o
  -6   4  16       77.73      103.38     20.58 o
  -5   4  16      853.48      882.63     36.34 o
  -4   4  16     2641.19     2713.09     63.47 o
  -3   4  16      123.20       83.98     25.62 o
  -2   4  16      723.46      724.31     41.48 o
  -1   4  16       56.83       84.32     26.77 o
   0   4  16       12.11        8.81     25.81 o
   1   4  16       36.37       43.70     27.34 o
   2   4  16     1111.18     1336.41     58.08 o
 -13   5  16      277.98      275.19     29.60 o
 -12   5  16        0.48      -21.87     21.87 o
 -11   5  16      201.66      192.90     26.10 o
 -10   5  16      380.64      463.77     30.53 o
  -9   5  16      117.80      105.64     22.78 o
  -8   5  16     3399.48     3605.08    135.84 o
  -7   5  16      801.90      864.04     72.18 o
  -6   5  16      686.88      691.17     34.26 o
  -5   5  16      115.76      107.52     30.16 o
  -4   5  16       10.51       37.51     19.96 o
  -3   5  16        7.93       17.99     24.03 o
  -2   5  16      901.66      951.55     94.95 o
  -1   5  16      303.48      337.50     34.44 o
   0   5  16      582.46      589.50     48.03 o
   1   5  16      404.10      459.49     87.54 o
 -12   6  16      546.89      530.76     65.32 o
 -11   6  16       96.09      139.96     47.20 o
 -10   6  16        0.81      -36.23     36.23 o
  -9   6  16        1.22      -27.99     37.32 o
  -8   6  16      243.58      183.32     46.65 o
  -7   6  16        9.44        8.23     37.32 o
  -6   6  16     2979.45     3161.91     93.70 o
  -5   6  16      333.52      338.42     36.09 o
  -4   6  16       92.28      113.11     29.64 o
  -3   6  16       95.78       92.70     29.37 o
  -2   6  16       18.36      -12.62     38.42 o
  -1   6  16        0.96       34.58     40.07 o
   0   6  16      106.73      136.06     37.32 o
 -10   7  16       83.89       60.38     41.71 o
  -9   7  16     1069.70     1421.02     93.31 o
  -8   7  16       29.78       35.68     43.36 o
  -7   7  16      392.48      351.28     55.98 o
  -6   7  16        0.00        0.96     28.32 o
  -5   7  16      775.63      762.38     49.29 o
  -4   7  16       54.13       60.20     27.91 o
  -3   7  16      668.80      689.53     48.70 o
  -2   7  16       94.51       73.55     43.91 o
  -1   7  16      211.92      246.44     52.69 o
  -8   8  16     1203.39     1284.90     93.31 o
  -7   8  16        5.41      -42.26     42.26 o
  -6   8  16      896.98     1129.04     62.48 o
  -5   8  16      155.67      150.05     61.75 o
  -4   8  16       22.74       -6.95     44.46 o
  -3   8  16      129.91      229.98     52.14 o
 -13   0  17       27.03       28.54     38.42 o
 -11   0  17      812.91      830.44     59.28 o
  -9   0  17     1271.94     1318.38     69.71 o
  -7   0  17      494.03      463.25     45.56 o
  -5   0  17     1639.98     1655.94     75.20 o
  -3   0  17     1729.07     1824.44     80.68 o
  -1   0  17      741.24      688.28     51.04 o
   1   0  17     1447.61     1510.49     74.65 o
 -14   1  17       18.57       -0.22     35.13 o
 -13   1  17      739.67      672.34     39.67 o
 -12   1  17      976.28      950.18     46.01 o
 -11   1  17      162.98      207.44     28.43 o
 -10   1  17      322.28      334.30     44.46 o
  -9   1  17      335.16      341.22     38.42 o
  -8   1  17      570.04      537.25     33.49 o
  -7   1  17       44.40       46.33     23.36 o
  -6   1  17     1940.19     1837.92     56.03 o
  -5   1  17      920.52      895.87     40.27 o
  -4   1  17      270.72      264.03     27.48 o
  -3   1  17     1268.17     1262.16     63.12 o
  -2   1  17      821.75      841.13     39.24 o
  -1   1  17      677.48      630.59     36.77 o
   0   1  17      335.39      353.35     61.75 o
   1   1  17      267.83      300.73     28.52 o
   2   1  17        4.54       42.51     22.94 o
 -14   2  17      368.71      466.26     35.73 o
 -13   2  17     1017.01      945.35     44.46 o
 -12   2  17      657.68      691.77     38.09 o
 -11   2  17       65.69       54.12     23.86 o
 -10   2  17      166.61      168.39     25.72 o
  -9   2  17       79.08       49.07     22.67 o
  -8   2  17     2379.09     2305.88     63.69 o
  -7   2  17      716.07      722.94     39.52 o
  -6   2  17      645.04      631.40     43.09 o
  -5   2  17        4.04       18.36     20.16 o
  -4   2  17      632.26      583.56     32.31 o
  -3   2  17      466.08      467.13     38.97 o
  -2   2  17     1166.16     1194.95     63.12 o
  -1   2  17      852.97      864.99     49.12 o
   0   2  17     1085.56     1115.77     42.95 o
   1   2  17       89.80      102.01     35.13 o
 -13   3  17      522.18      378.17     54.89 o
 -12   3  17      464.17      472.03     54.34 o
 -11   3  17       27.15       64.22     40.07 o
 -10   3  17     2726.81     2787.71    111.97 o
  -9   3  17      491.60      452.82     51.04 o
  -8   3  17      185.79      235.46     42.81 o
  -7   3  17        5.73        8.23     34.58 o
  -6   3  17      185.13      215.16     40.07 o
  -5   3  17       61.65       86.72     34.58 o
  -4   3  17     2010.30     1874.94     86.17 o
  -3   3  17       35.05       93.31     37.32 o
  -2   3  17        2.95       18.11     36.23 o
  -1   3  17       28.62       15.92     35.13 o
   0   3  17      279.04      197.04     43.36 o
   1   3  17      300.39      249.74     46.65 o
 -13   4  17      393.67      437.45     57.63 o
 -12   4  17        2.29       32.38     42.81 o
 -11   4  17      156.54      199.79     47.20 o
 -10   4  17       47.39       48.30     40.07 o
  -9   4  17       54.99       75.20     40.07 o
  -8   4  17       19.06       -9.88     34.58 o
  -7   4  17     1775.37     1833.22     87.27 o
  -6   4  17       82.14       80.13     37.87 o
  -5   4  17        4.35       95.50     37.32 o
  -4   4  17       25.07       66.41     37.87 o
  -3   4  17        0.30      -32.38     34.03 o
  -2   4  17      360.17      356.22     48.85 o
  -1   4  17     2713.11     2735.01    112.52 o
   0   4  17       26.42       35.13     39.52 o
 -12   5  17       26.72       40.37     30.03 o
 -11   5  17      779.43      817.95     46.67 o
 -10   5  17      519.76      552.71     57.63 o
  -9   5  17       49.68       82.88     41.71 o
  -8   5  17        2.29       67.51     37.87 o
  -7   5  17      128.00      100.44     41.17 o
  -6   5  17      137.37      197.87     30.98 o
  -5   5  17      717.10      717.59     43.39 o
  -4   5  17      820.96      849.67     86.45 o
  -3   5  17      891.50      949.40     48.40 o
  -2   5  17      200.38      136.12     42.81 o
  -1   5  17       76.67      100.44     42.26 o
 -10   6  17       98.51       75.20     45.01 o
  -9   6  17      314.93      389.70     58.73 o
  -8   6  17      859.08      820.01     74.10 o
  -7   6  17       22.31       28.54     41.71 o
  -6   6  17      203.98      241.93     40.34 o
  -5   6  17      903.59      914.80     53.54 o
  -4   6  17        0.24      -11.92     36.77 o
  -3   6  17      257.09      329.13     39.19 o
  -2   6  17      821.78      892.75     49.95 o
  -8   7  17      252.59      346.34     58.73 o
  -7   7  17        1.68       -7.68     41.71 o
  -6   7  17     1775.66     1894.29     93.31 o
  -5   7  17       63.92       31.44     51.32 o
  -4   7  17       14.72      -28.14     28.14 o
 -12   0  18     1110.36     1069.20     68.61 o
 -10   0  18      622.16      737.13     55.44 o
  -8   0  18       53.80       62.57     34.58 o
  -6   0  18      467.74      463.25     46.10 o
  -4   0  18      450.46      413.30     45.01 o
  -2   0  18     1443.40     1500.06     74.10 o
   0   0  18      127.32      155.33     38.97 o
 -13   1  18       10.04       62.93     51.04 o
 -12   1  18      515.66      519.29     48.85 o
 -11   1  18      142.02      162.44     28.04 o
 -10   1  18       58.74       18.43     24.30 o
  -9   1  18      342.49      333.11     30.63 o
  -8   1  18     1061.26     1067.11     83.70 o
  -7   1  18       34.60       65.02     23.75 o
  -6   1  18      757.21      717.79     38.97 o
  -5   1  18     2225.29     2187.31     64.16 o
  -4   1  18       17.80       27.26     34.58 o
  -3   1  18      704.32      759.51    100.44 o
  -2   1  18      105.58      145.39     25.83 o
  -1   1  18       18.46       28.77     35.68 o
   0   1  18      181.16      152.15     26.33 o
 -12   2  18       71.96       50.07     30.19 o
 -11   2  18      286.55      297.15     30.07 o
 -10   2  18       25.20       36.90     24.00 o
  -9   2  18      574.13      656.73     35.74 o
  -8   2  18       98.36       93.59     23.73 o
  -7   2  18       85.72       93.59     23.31 o
  -6   2  18       82.71      110.60     23.34 o
  -5   2  18       83.32       85.87     22.79 o
  -4   2  18      380.42      408.65     29.26 o
  -3   2  18     1198.20     1393.71    107.03 o
  -2   2  18        0.18        9.27     20.90 o
  -1   2  18        8.15       30.02     20.81 o
   0   2  18      430.26      469.28     51.59 o
 -12   3  18       21.08       14.82     41.71 o
 -11   3  18       37.12       14.82     39.52 o
 -10   3  18        2.35       27.99     39.52 o
  -9   3  18      106.99      147.10     42.81 o
  -8   3  18       42.95      -36.23     36.23 o
  -7   3  18     1367.17     1360.10     76.29 o
  -6   3  18       80.06      105.93     40.07 o
  -5   3  18       46.46        9.88     36.23 o
  -4   3  18       72.24       75.20     39.52 o
  -3   3  18      680.40      726.15     60.92 o
  -2   3  18        6.89      -21.95     36.77 o
  -1   3  18     1873.87     1960.56     92.76 o
 -11   4  18      152.79      178.38     47.75 o
 -10   4  18     1543.97     1638.37     87.27 o
  -9   4  18       45.41      127.34     42.81 o
  -8   4  18       80.82       35.13     40.62 o
  -7   4  18       91.24       43.36     40.07 o
  -6   4  18       49.26       96.60     41.17 o
  -5   4  18       77.82      117.46     42.26 o
  -4   4  18     1025.60     1212.45     74.65 o
  -3   4  18       84.06      125.14     42.81 o
  -2   4  18       21.93      -30.74     38.42 o
 -10   5  18      228.61      297.49     51.59 o
  -9   5  18      370.04      301.88     51.04 o
  -8   5  18      159.36      135.02     45.56 o
  -7   5  18      321.81      403.42     52.14 o
  -6   5  18      252.54      178.93     45.01 o
  -5   5  18       77.96      108.13     42.81 o
  -4   5  18       37.60       67.51     40.62 o
  -3   5  18      287.02      282.67     49.40 o
 -11   0  19      744.99      895.21     63.67 o
  -9   0  19       44.07       75.20     37.32 o
  -7   0  19      115.58       70.26     35.13 o
  -5   0  19     2111.64     1978.12     87.27 o
  -3   0  19      132.66      168.50     39.52 o
 -11   1  19      117.30      131.87     55.16 o
 -10   1  19        2.23       33.51     28.82 o
  -9   1  19      331.31      398.56     50.50 o
  -8   1  19      290.43      297.00     30.98 o
  -7   1  19      103.19      160.89     34.58 o
  -6   1  19       27.13       61.11     24.91 o
  -5   1  19        7.72       -7.91     23.28 o
  -4   1  19       82.04       71.04     24.70 o
  -3   1  19      158.59      212.08     78.76 o
 -11   2  19       68.96       67.46     36.23 o
 -10   2  19      147.43      194.56     47.75 o
  -9   2  19       60.24       78.16     24.46 o
  -8   2  19      217.22      203.33     28.06 o
  -7   2  19       31.60       80.39     24.23 o
  -6   2  19      819.49      873.25     40.75 o
  -5   2  19       84.66       43.64     22.84 o
  -4   2  19     1247.70     1260.75     59.28 o
  -3   2  19       12.43       -2.85     21.13 o
 -10   3  19      970.20      935.82     69.71 o
  -9   3  19       81.99       82.88     43.36 o
  -8   3  19      186.52      236.56     47.20 o
  -7   3  19        4.60      -17.01     38.97 o
  -6   3  19       33.16       75.20     40.62 o
  -5   3  19        5.54       20.31     38.97 o
  -4   3  19      420.08      419.34     55.44 o
  -8   4  19       48.23       57.08     42.26 o
  -7   4  19      727.18      800.80     65.86 o
  -6   4  19      131.82       98.25     43.91 o
 
